# Supplementary material for: Spontaneous persistent activity and inactivity in vivo reveals differential cortico-entorhinal functional connectivity
Source: Nat Commun. 2024 May 8;15:3542. doi: 10.1038/s41467-024-47617-6 (PMC11079062; doi:10.1038/s41467-024-47617-6)
Supplement: Supplementary file 4 — Source data [file 41467_2024_47617_MOESM4_ESM.xlsx]

## Sheet: Fig1C_SPAcontours
0	0	0	0	0	0	0	0	0	0	0	0	0	0	0	0	0	0	0	0	0	0	0	0	0	0	0	0	0	0	0	0	0	0	0	0	0	0	0	0	0	0	0	0	0	0	0	0	0	0
0	0	0	0	0	0	0	0	0	0	0	0	0	0	0	0	0	0	0	0	0	0	0	0	0	0	0	0	0	0	0	0	0	0	0	0	0	0	0	0	0	0	0	0	0	0	0	0	0	0
0	0	0	0	0	0	0	0	0	0	0	0	0	0	0	0	0	0	0	0	0	0	0	0	0	0	0	0	0	0	0	0	0	0	0	0	0	0	0	0	0	0	0	0	0	0	0	0	0	0
0	0	0	0	0	0	0	0	0	0	0	0	0	0	0	0	0	0	0	0	0	0	0	0	0	0	0	0	0	0	0	0	0	0	0	0	0	0	0	0	0	0	0	0	0	0	0	0	0	0
0	0	0	0	0	0	0	0	0	0	0	0	0	0	0	0	0	0	0	0	0	0	0	0	0	0	0	0	0	0	0	0	0	0	0	0	0	0	0	0	0	0	0	0	0	0	0	0	0	0
0	0	0	0	0	0	0	0	0	0	0	0	0	0	0	0	0	0	0	0	0	0	0	0	0	0	0	0	0	0	0	0	0	0	0	0	0	0	0	0	0	0	0	0	0	0	0	0	0	0
0	0	0	0	0	0	0	0	0	0	0	0	0	0	0	0	0	0	0	0	0	0	0	0	0	0	0	0	0	0	0	0	0	0	0	0	0	0	0	0	0	0	0	0	0	0	0	0	0	0
0	0	0	0	0	0	0	0	0	0	0	0	0	0	0	0	0	0	0	0	0	0	0	0	0	0	0	0	0	0	0	0	0	0	0	0	0	0	0	0	0	0	0	0	0	0	0	0	0	0
0	0	0	0	0	0	0	0	0	0	0	0	0	0	0	0	0	0	0	0	0	0	0	0	0	0	0	0	0	0	0	0	0	0	0	0	0	0	0	0	0	0	0	0	0	0	0	0	0	0
0	0	0	0	0	0	0	0	0	0	0	0	0	0	0	0	0	0	0	0	0	0	0	0	0	0	0	0	0	0	0	0	0	0	0	0	0	0	0	0	0	0	0	0	0	0	0	0	0	0
0	0	0	0	0	0	0	0	0	0	0	0	0	0	0	0	0	0	0	0	0	0	0	0	0	0	0	0	0	0	0	0	0	0	0	0	0	0	0	0	0	0	0	0	0	0	0	0	0	0
0	0	0	0	0	0	0	0	0	0	0	0	0	0	0	0	0	0	0	0	0	0	0	0	0	0	0	0	0	0	0	0	0	0	0	0	0	0	0	0	0	0	0	0	0	0	0	0	0	0
0	0	0	0	0	0	0	0	0	0	0	0	0	0	0	0	0	0	0	0	0	0	0	0	0	0	0	0	0	0	0	0	0	0	0	0	0	0	0	0	0	0	0	0	0	0	0	0	0	0
0	0	0	0	0	0	0	0	0	0	0	0	0	0	0	0	0	0	0	0	0	0	0	0	0	0	0	0	0	0	0	0	0	0	0	0	0	0	0	0	0	0	0	0	0	0	0	0	0	0
0	0	0	0	0	0	0	0	0	0	0	0	0	0	0	0	0	0	0	0	0	0	0	0	0	0	0	0	0	0	0	0	0	0	0	0	0	0	0	0	0	0	0	0	0	0	0	0	0	0
0	0	0	0	0	0	0	0	0	0	0	0	0	0	0	0	0	0	0	0	0	0	0	0	0	0	0	0	0	0	0	0	0	0	0	0	0	0	0	0	0	0	0	0	0	0	0	0	0	0
0	0	0	0	0	0	0	0	0	0	0	0	0	0	0	0	0	0	0	0	0	0	0	0	0	0	0	0	0	0	0	0	0	0	0	0	0	0	0	0	0	0	0	0	0	0	0	0	0	0
0	0	0	0	0	0	0	0	0	0	0	0	0	0	0	0	0	0	0	0	0	0	0	0	0	0	0	0	0	0	0	0	0	0	0	0	0	0	0	0	0	0	0	0	0	0	0	0	0	0
0	0	0	0	0	0	0	0	0	0	0	0	0	0	0	0	0	0	0	0	0	0	0	0	0	0	0	0	0	0	0	0	0	0	0	0	0	0	0	0	0	0	0	0	0	0	0	0	0	0
0	0	0	0	0	0	0	0	0	0	0	0	0	0	0	0	0	0	0	0	0	0	0	0	0	0	0	0	0	0	0	0	0	0	0	0	0	0	0	0	0	0	0	0	0	0	0	0	0	0
0	0	0	0	0	0	0	0	0	0	0	0	0	0	0	0	0	0	0	0	0	0	0	0	0	0	0	0	0	0	0	0	0	0	0	0	0	0	0	0	0	0	0	0	0	0	0	0	0	0
0	0	0	0	0	0	0	0	0	0	0	0	0	0	0	0	0	0	0	0	0	0	0	0	0	0	0	0	0	0	0	0	0	0	0	0	0	0	0	0	0	0	0	0	0	0	0	0	0	0
0	0	0	0	0	0	0	0	0	0	0	0	0	0	0	0	0	0	0	0	0	0	0	0	0	0	0	0	0	0	0	0	0	0	0	0	0	0	0	0	0	0	0	0	0	0	0	0	0	0
2.99168e-07	2.98651e-07	2.98093e-07	2.97495e-07	2.96857e-07	2.96181e-07	2.95469e-07	2.94722e-07	2.93943e-07	2.93134e-07	2.92298e-07	2.91437e-07	2.90553e-07	2.89649e-07	2.88727e-07	2.8779e-07	2.86839e-07	2.85877e-07	2.84905e-07	2.83925e-07	2.82939e-07	2.81946e-07	2.80954e-07	2.79962e-07	2.78969e-07	2.77977e-07	2.76985e-07	2.75992e-07	2.75e-07	2.74007e-07	2.73015e-07	2.72023e-07	2.7103e-07	2.70038e-07	2.69046e-07	2.68053e-07	2.67061e-07	2.66069e-07	2.65076e-07	2.64084e-07	2.63092e-07	2.62099e-07	2.61107e-07	2.60115e-07	2.59122e-07	2.5813e-07	2.57138e-07	2.56145e-07	2.55153e-07	2.54161e-07
1.02828e-06	1.02651e-06	1.02459e-06	1.02253e-06	1.02034e-06	1.01802e-06	1.01557e-06	1.01301e-06	1.01033e-06	1.00755e-06	1.00467e-06	1.00171e-06	9.98674e-07	9.95566e-07	9.92398e-07	9.89177e-07	9.85909e-07	9.82603e-07	9.79262e-07	9.75894e-07	9.72502e-07	9.69092e-07	9.65681e-07	9.6227e-07	9.58859e-07	9.55448e-07	9.52038e-07	9.48627e-07	9.45216e-07	9.41805e-07	9.38394e-07	9.34984e-07	9.31573e-07	9.28162e-07	9.24751e-07	9.2134e-07	9.17929e-07	9.14519e-07	9.11108e-07	9.07697e-07	9.04286e-07	9.00875e-07	8.97465e-07	8.94054e-07	8.90643e-07	8.87232e-07	8.83821e-07	8.8041e-07	8.77e-07	8.73589e-07
2.27553e-06	2.27159e-06	2.26735e-06	2.2628e-06	2.25795e-06	2.25281e-06	2.24739e-06	2.24171e-06	2.23579e-06	2.22964e-06	2.22328e-06	2.21672e-06	2.21e-06	2.20312e-06	2.19611e-06	2.18898e-06	2.18175e-06	2.17444e-06	2.16704e-06	2.15959e-06	2.15208e-06	2.14454e-06	2.13699e-06	2.12944e-06	2.12189e-06	2.11435e-06	2.1068e-06	2.09925e-06	2.0917e-06	2.08415e-06	2.07661e-06	2.06906e-06	2.06151e-06	2.05396e-06	2.04641e-06	2.03887e-06	2.03132e-06	2.02377e-06	2.01622e-06	2.00867e-06	2.00113e-06	1.99358e-06	1.98603e-06	1.97848e-06	1.97093e-06	1.96339e-06	1.95584e-06	1.94829e-06	1.94074e-06	1.9332e-06
4.14095e-06	4.13379e-06	4.12607e-06	4.11779e-06	4.10896e-06	4.09961e-06	4.08975e-06	4.07942e-06	4.06864e-06	4.05744e-06	4.04586e-06	4.03394e-06	4.0217e-06	4.00919e-06	3.99643e-06	3.98346e-06	3.9703e-06	3.95699e-06	3.94353e-06	3.92997e-06	3.91631e-06	3.90258e-06	3.88884e-06	3.87511e-06	3.86137e-06	3.84763e-06	3.8339e-06	3.82016e-06	3.80643e-06	3.79269e-06	3.77896e-06	3.76522e-06	3.75149e-06	3.73775e-06	3.72402e-06	3.71028e-06	3.69654e-06	3.68281e-06	3.66907e-06	3.65534e-06	3.6416e-06	3.62787e-06	3.61413e-06	3.6004e-06	3.58666e-06	3.57292e-06	3.55919e-06	3.54545e-06	3.53172e-06	3.51798e-06
6.7366e-06	6.72496e-06	6.7124e-06	6.69893e-06	6.68457e-06	6.66935e-06	6.65331e-06	6.6365e-06	6.61896e-06	6.60075e-06	6.58191e-06	6.56251e-06	6.54261e-06	6.52225e-06	6.5015e-06	6.48039e-06	6.45899e-06	6.43732e-06	6.41544e-06	6.39337e-06	6.37116e-06	6.34881e-06	6.32646e-06	6.30412e-06	6.28177e-06	6.25943e-06	6.23708e-06	6.21474e-06	6.19239e-06	6.17005e-06	6.1477e-06	6.12536e-06	6.10301e-06	6.08067e-06	6.05832e-06	6.03598e-06	6.01363e-06	5.99129e-06	5.96894e-06	5.94659e-06	5.92425e-06	5.9019e-06	5.87956e-06	5.85721e-06	5.83487e-06	5.81252e-06	5.79018e-06	5.76783e-06	5.74549e-06	5.72314e-06
1.01863e-05	1.01687e-05	1.01497e-05	1.01293e-05	1.01076e-05	1.00846e-05	1.00603e-05	1.00349e-05	1.00084e-05	9.98084e-06	9.95236e-06	9.92303e-06	9.89294e-06	9.86216e-06	9.83077e-06	9.79886e-06	9.76649e-06	9.73374e-06	9.70065e-06	9.66728e-06	9.63368e-06	9.59989e-06	9.56611e-06	9.53232e-06	9.49853e-06	9.46474e-06	9.43096e-06	9.39717e-06	9.36338e-06	9.32959e-06	9.2958e-06	9.26202e-06	9.22823e-06	9.19444e-06	9.16065e-06	9.12687e-06	9.09308e-06	9.05929e-06	9.0255e-06	8.99171e-06	8.95793e-06	8.92414e-06	8.89035e-06	8.85656e-06	8.82278e-06	8.78899e-06	8.7552e-06	8.72141e-06	8.68762e-06	8.65384e-06
1.46248e-05	1.45995e-05	1.45722e-05	1.4543e-05	1.45118e-05	1.44788e-05	1.4444e-05	1.44075e-05	1.43694e-05	1.43299e-05	1.4289e-05	1.42469e-05	1.42036e-05	1.41595e-05	1.41144e-05	1.40686e-05	1.40221e-05	1.39751e-05	1.39276e-05	1.38797e-05	1.38314e-05	1.37829e-05	1.37344e-05	1.36859e-05	1.36374e-05	1.35889e-05	1.35404e-05	1.34919e-05	1.34433e-05	1.33948e-05	1.33463e-05	1.32978e-05	1.32493e-05	1.32008e-05	1.31523e-05	1.31038e-05	1.30553e-05	1.30067e-05	1.29582e-05	1.29097e-05	1.28612e-05	1.28127e-05	1.27642e-05	1.27157e-05	1.26672e-05	1.26187e-05	1.25702e-05	1.25216e-05	1.24731e-05	1.24246e-05
2.01969e-05	2.0162e-05	2.01244e-05	2.0084e-05	2.00409e-05	1.99953e-05	1.99472e-05	1.98968e-05	1.98442e-05	1.97896e-05	1.97332e-05	1.9675e-05	1.96153e-05	1.95543e-05	1.94921e-05	1.94288e-05	1.93646e-05	1.92997e-05	1.92341e-05	1.91679e-05	1.91013e-05	1.90343e-05	1.89673e-05	1.89003e-05	1.88333e-05	1.87663e-05	1.86993e-05	1.86323e-05	1.85653e-05	1.84983e-05	1.84314e-05	1.83644e-05	1.82974e-05	1.82304e-05	1.81634e-05	1.80964e-05	1.80294e-05	1.79624e-05	1.78954e-05	1.78284e-05	1.77614e-05	1.76944e-05	1.76274e-05	1.75604e-05	1.74935e-05	1.74265e-05	1.73595e-05	1.72925e-05	1.72255e-05	1.71585e-05
2.70557e-05	2.7009e-05	2.69585e-05	2.69044e-05	2.68467e-05	2.67856e-05	2.67212e-05	2.66537e-05	2.65832e-05	2.65101e-05	2.64344e-05	2.63565e-05	2.62766e-05	2.61948e-05	2.61115e-05	2.60267e-05	2.59408e-05	2.58537e-05	2.57659e-05	2.56772e-05	2.5588e-05	2.54983e-05	2.54085e-05	2.53188e-05	2.5229e-05	2.51393e-05	2.50495e-05	2.49598e-05	2.487e-05	2.47803e-05	2.46906e-05	2.46008e-05	2.45111e-05	2.44213e-05	2.43316e-05	2.42418e-05	2.41521e-05	2.40624e-05	2.39726e-05	2.38829e-05	2.37931e-05	2.37034e-05	2.36136e-05	2.35239e-05	2.34342e-05	2.33444e-05	2.32547e-05	2.31649e-05	2.30752e-05	2.29854e-05
3.53603e-05	3.52992e-05	3.52333e-05	3.51626e-05	3.50872e-05	3.50073e-05	3.49232e-05	3.48349e-05	3.47428e-05	3.46472e-05	3.45484e-05	3.44466e-05	3.43421e-05	3.42352e-05	3.41263e-05	3.40155e-05	3.39031e-05	3.37894e-05	3.36746e-05	3.35587e-05	3.34421e-05	3.33248e-05	3.32075e-05	3.30902e-05	3.2973e-05	3.28557e-05	3.27384e-05	3.26211e-05	3.25038e-05	3.23865e-05	3.22692e-05	3.21519e-05	3.20346e-05	3.19173e-05	3.18001e-05	3.16828e-05	3.15655e-05	3.14482e-05	3.13309e-05	3.12136e-05	3.10963e-05	3.0979e-05	3.08617e-05	3.07444e-05	3.06272e-05	3.05099e-05	3.03926e-05	3.02753e-05	3.0158e-05	3.00407e-05
4.52735e-05	4.51953e-05	4.51109e-05	4.50203e-05	4.49238e-05	4.48216e-05	4.47138e-05	4.46008e-05	4.44829e-05	4.43605e-05	4.42339e-05	4.41036e-05	4.39698e-05	4.3833e-05	4.36935e-05	4.35517e-05	4.34078e-05	4.32622e-05	4.31152e-05	4.29669e-05	4.28175e-05	4.26674e-05	4.25172e-05	4.2367e-05	4.22168e-05	4.20667e-05	4.19165e-05	4.17663e-05	4.16162e-05	4.1466e-05	4.13158e-05	4.11656e-05	4.10155e-05	4.08653e-05	4.07151e-05	4.0565e-05	4.04148e-05	4.02646e-05	4.01144e-05	3.99643e-05	3.98141e-05	3.96639e-05	3.95137e-05	3.93636e-05	3.92134e-05	3.90632e-05	3.89131e-05	3.87629e-05	3.86127e-05	3.84625e-05
5.69585e-05	5.68601e-05	5.67539e-05	5.664e-05	5.65186e-05	5.63899e-05	5.62543e-05	5.61122e-05	5.59639e-05	5.58099e-05	5.56506e-05	5.54866e-05	5.53183e-05	5.51462e-05	5.49707e-05	5.47923e-05	5.46113e-05	5.44281e-05	5.42431e-05	5.40565e-05	5.38687e-05	5.36797e-05	5.34908e-05	5.33019e-05	5.31129e-05	5.2924e-05	5.27351e-05	5.25461e-05	5.23572e-05	5.21683e-05	5.19794e-05	5.17904e-05	5.16015e-05	5.14126e-05	5.12236e-05	5.10347e-05	5.08458e-05	5.06568e-05	5.04679e-05	5.0279e-05	5.009e-05	4.99011e-05	4.97122e-05	4.95233e-05	4.93343e-05	4.91454e-05	4.89565e-05	4.87675e-05	4.85786e-05	4.83897e-05
7.05758e-05	7.04539e-05	7.03223e-05	7.01812e-05	7.00307e-05	6.98713e-05	6.97033e-05	6.95271e-05	6.93434e-05	6.91526e-05	6.89553e-05	6.8752e-05	6.85435e-05	6.83302e-05	6.81128e-05	6.78917e-05	6.76674e-05	6.74405e-05	6.72112e-05	6.698e-05	6.67473e-05	6.65132e-05	6.62791e-05	6.6045e-05	6.58109e-05	6.55768e-05	6.53427e-05	6.51086e-05	6.48745e-05	6.46404e-05	6.44063e-05	6.41722e-05	6.39381e-05	6.3704e-05	6.34699e-05	6.32358e-05	6.30017e-05	6.27676e-05	6.25335e-05	6.22994e-05	6.20653e-05	6.18312e-05	6.15971e-05	6.1363e-05	6.11289e-05	6.08948e-05	6.06607e-05	6.04266e-05	6.01925e-05	5.99584e-05
8.62794e-05	8.61304e-05	8.59695e-05	8.5797e-05	8.5613e-05	8.54181e-05	8.52128e-05	8.49974e-05	8.47728e-05	8.45395e-05	8.42983e-05	8.40499e-05	8.37949e-05	8.35342e-05	8.32684e-05	8.29981e-05	8.27239e-05	8.24465e-05	8.21662e-05	8.18836e-05	8.1599e-05	8.13128e-05	8.10266e-05	8.07404e-05	8.04542e-05	8.01681e-05	7.98819e-05	7.95957e-05	7.93095e-05	7.90233e-05	7.87371e-05	7.84509e-05	7.81647e-05	7.78785e-05	7.75924e-05	7.73062e-05	7.702e-05	7.67338e-05	7.64476e-05	7.61614e-05	7.58752e-05	7.5589e-05	7.53029e-05	7.50167e-05	7.47305e-05	7.44443e-05	7.41581e-05	7.38719e-05	7.35857e-05	7.32995e-05
0.000104213	0.000104033	0.000103839	0.000103631	0.000103408	0.000103173	0.000102925	0.000102665	0.000102393	0.000102112	0.00010182	0.00010152	0.000101212	0.000100897	0.000100576	0.00010025	9.99188e-05	9.95836e-05	9.92451e-05	9.89037e-05	9.856e-05	9.82143e-05	9.78687e-05	9.7523e-05	9.71773e-05	9.68316e-05	9.6486e-05	9.61403e-05	9.57946e-05	9.54489e-05	9.51033e-05	9.47576e-05	9.44119e-05	9.40662e-05	9.37206e-05	9.33749e-05	9.30292e-05	9.26835e-05	9.23379e-05	9.19922e-05	9.16465e-05	9.13008e-05	9.09552e-05	9.06095e-05	9.02638e-05	8.99181e-05	8.95725e-05	8.92268e-05	8.88811e-05	8.85354e-05
0.000124508	0.000124292	0.00012406	0.000123811	0.000123546	0.000123265	0.000122968	0.000122658	0.000122333	0.000121997	0.000121649	0.00012129	0.000120922	0.000120546	0.000120162	0.000119772	0.000119377	0.000118976	0.000118572	0.000118164	0.000117753	0.00011734	0.000116927	0.000116514	0.000116101	0.000115688	0.000115275	0.000114862	0.000114449	0.000114036	0.000113623	0.00011321	0.000112797	0.000112385	0.000111972	0.000111559	0.000111146	0.000110733	0.00011032	0.000109907	0.000109494	0.000109081	0.000108668	0.000108255	0.000107842	0.000107429	0.000107016	0.000106603	0.00010619	0.000105777
0.000147275	0.000147021	0.000146746	0.000146452	0.000146138	0.000145805	0.000145454	0.000145087	0.000144703	0.000144305	0.000143894	0.000143469	0.000143034	0.000142589	0.000142136	0.000141674	0.000141206	0.000140733	0.000140254	0.000139772	0.000139286	0.000138797	0.000138309	0.00013782	0.000137332	0.000136843	0.000136355	0.000135866	0.000135378	0.000134889	0.000134401	0.000133912	0.000133424	0.000132935	0.000132447	0.000131958	0.00013147	0.000130981	0.000130493	0.000130004	0.000129516	0.000129027	0.000128539	0.00012805	0.000127562	0.000127073	0.000126585	0.000126096	0.000125608	0.000125119
0.000172609	0.000172311	0.000171989	0.000171644	0.000171276	0.000170886	0.000170475	0.000170044	0.000169595	0.000169128	0.000168645	0.000168148	0.000167638	0.000167117	0.000166585	0.000166044	0.000165496	0.000164941	0.00016438	0.000163815	0.000163245	0.000162673	0.0001621	0.000161528	0.000160955	0.000160383	0.00015981	0.000159238	0.000158665	0.000158092	0.00015752	0.000156947	0.000156375	0.000155802	0.00015523	0.000154657	0.000154085	0.000153512	0.00015294	0.000152367	0.000151794	0.000151222	0.000150649	0.000150077	0.000149504	0.000148932	0.000148359	0.000147787	0.000147214	0.000146642
0.000200578	0.000200232	0.000199858	0.000199457	0.000199029	0.000198576	0.000198098	0.000197598	0.000197076	0.000196533	0.000195973	0.000195395	0.000194802	0.000194196	0.000193578	0.00019295	0.000192313	0.000191668	0.000191016	0.000190359	0.000189697	0.000189032	0.000188367	0.000187701	0.000187036	0.000186371	0.000185705	0.00018504	0.000184375	0.00018371	0.000183044	0.000182379	0.000181714	0.000181048	0.000180383	0.000179718	0.000179052	0.000178387	0.000177722	0.000177056	0.000176391	0.000175726	0.00017506	0.000174395	0.00017373	0.000173064	0.000172399	0.000171734	0.000171068	0.000170403
0.000231228	0.000230828	0.000230397	0.000229935	0.000229442	0.000228919	0.000228369	0.000227792	0.00022719	0.000226565	0.000225918	0.000225252	0.000224569	0.000223871	0.000223158	0.000222434	0.000221699	0.000220955	0.000220204	0.000219447	0.000218684	0.000217917	0.00021715	0.000216383	0.000215616	0.000214849	0.000214082	0.000213315	0.000212548	0.000211781	0.000211014	0.000210247	0.00020948	0.000208713	0.000207946	0.000207179	0.000206412	0.000205646	0.000204879	0.000204112	0.000203345	0.000202578	0.000201811	0.000201044	0.000200277	0.00019951	0.000198743	0.000197976	0.000197209	0.000196442
0.000264576	0.000264119	0.000263625	0.000263096	0.000262532	0.000261935	0.000261305	0.000260644	0.000259956	0.00025924	0.000258501	0.000257739	0.000256957	0.000256157	0.000255342	0.000254513	0.000253673	0.000252822	0.000251962	0.000251096	0.000250223	0.000249346	0.000248468	0.00024759	0.000246713	0.000245835	0.000244958	0.00024408	0.000243202	0.000242325	0.000241447	0.00024057	0.000239692	0.000238814	0.000237937	0.000237059	0.000236182	0.000235304	0.000234426	0.000233549	0.000232671	0.000231794	0.000230916	0.000230038	0.000229161	0.000228283	0.000227406	0.000226528	0.00022565	0.000224773
0.000300614	0.000300094	0.000299534	0.000298933	0.000298292	0.000297613	0.000296897	0.000296147	0.000295364	0.000294551	0.000293711	0.000292845	0.000291957	0.000291049	0.000290123	0.000289181	0.000288226	0.000287259	0.000286282	0.000285298	0.000284306	0.000283309	0.000282312	0.000281315	0.000280318	0.00027932	0.000278323	0.000277326	0.000276329	0.000275332	0.000274335	0.000273338	0.000272341	0.000271343	0.000270346	0.000269349	0.000268352	0.000267355	0.000266358	0.000265361	0.000264363	0.000263366	0.000262369	0.000261372	0.000260375	0.000259378	0.000258381	0.000257384	0.000256386	0.000255389
0.000339306	0.00033872	0.000338087	0.000337409	0.000336686	0.000335919	0.000335111	0.000334265	0.000333381	0.000332464	0.000331515	0.000330538	0.000329536	0.00032851	0.000327465	0.000326402	0.000325324	0.000324233	0.00032313	0.000322019	0.0003209	0.000319774	0.000318649	0.000317523	0.000316398	0.000315272	0.000314147	0.000313021	0.000311896	0.000310771	0.000309645	0.00030852	0.000307394	0.000306269	0.000305143	0.000304018	0.000302892	0.000301767	0.000300641	0.000299516	0.00029839	0.000297265	0.000296139	0.000295014	0.000293888	0.000292763	0.000291637	0.000290512	0.000289386	0.000288261
0.000380593	0.000379935	0.000379226	0.000378465	0.000377653	0.000376794	0.000375888	0.000374938	0.000373947	0.000372918	0.000371854	0.000370758	0.000369633	0.000368483	0.000367311	0.000366118	0.000364909	0.000363685	0.000362449	0.000361202	0.000359947	0.000358684	0.000357422	0.00035616	0.000354897	0.000353635	0.000352372	0.00035111	0.000349847	0.000348585	0.000347323	0.00034606	0.000344798	0.000343535	0.000342273	0.00034101	0.000339748	0.000338486	0.000337223	0.000335961	0.000334698	0.000333436	0.000332173	0.000330911	0.000329649	0.000328386	0.000327124	0.000325861	0.000324599	0.000323336
0.000424389	0.000423656	0.000422865	0.000422016	0.000421111	0.000420153	0.000419142	0.000418083	0.000416978	0.000415831	0.000414644	0.000413422	0.000412168	0.000410886	0.000409578	0.000408249	0.0004069	0.000405536	0.000404157	0.000402767	0.000401367	0.000399959	0.000398552	0.000397144	0.000395736	0.000394329	0.000392921	0.000391513	0.000390105	0.000388698	0.00038729	0.000385882	0.000384475	0.000383067	0.000381659	0.000380252	0.000378844	0.000377436	0.000376029	0.000374621	0.000373213	0.000371805	0.000370398	0.00036899	0.000367582	0.000366175	0.000364767	0.000363359	0.000361952	0.000360544
0.000470589	0.000469776	0.000468898	0.000467957	0.000466954	0.000465891	0.000464771	0.000463596	0.000462371	0.000461099	0.000459783	0.000458428	0.000457038	0.000455616	0.000454166	0.000452691	0.000451196	0.000449683	0.000448154	0.000446613	0.00044506	0.000443499	0.000441939	0.000440378	0.000438817	0.000437256	0.000435695	0.000434134	0.000432573	0.000431012	0.000429451	0.00042789	0.000426329	0.000424768	0.000423207	0.000421646	0.000420085	0.000418524	0.000416963	0.000415403	0.000413842	0.000412281	0.00041072	0.000409159	0.000407598	0.000406037	0.000404476	0.000402915	0.000401354	0.000399793
0.000519067	0.000518171	0.000517203	0.000516165	0.000515058	0.000513886	0.00051265	0.000511355	0.000510003	0.0005086	0.000507149	0.000505654	0.00050412	0.000502552	0.000500953	0.000499326	0.000497677	0.000496008	0.000494322	0.000492621	0.000490909	0.000489188	0.000487466	0.000485744	0.000484022	0.000482301	0.000480579	0.000478857	0.000477135	0.000475414	0.000473692	0.00047197	0.000470248	0.000468527	0.000466805	0.000465083	0.000463361	0.00046164	0.000459918	0.000458196	0.000456474	0.000454753	0.000453031	0.000451309	0.000449587	0.000447866	0.000446144	0.000444422	0.000442701	0.000440979
0.000569686	0.000568702	0.00056764	0.0005665	0.000565286	0.000563999	0.000562643	0.000561221	0.000559738	0.000558198	0.000556605	0.000554965	0.000553281	0.00055156	0.000549805	0.00054802	0.00054621	0.000544378	0.000542527	0.000540661	0.000538782	0.000536892	0.000535003	0.000533113	0.000531223	0.000529334	0.000527444	0.000525555	0.000523665	0.000521775	0.000519886	0.000517996	0.000516106	0.000514217	0.000512327	0.000510437	0.000508548	0.000506658	0.000504768	0.000502879	0.000500989	0.000499099	0.00049721	0.00049532	0.000493431	0.000491541	0.000489651	0.000487762	0.000485872	0.000483982
0.000622294	0.000621219	0.000620058	0.000618814	0.000617487	0.000616082	0.0006146	0.000613047	0.000611427	0.000609744	0.000608005	0.000606213	0.000604374	0.000602494	0.000600576	0.000598627	0.000596649	0.000594648	0.000592627	0.000590588	0.000588536	0.000586472	0.000584408	0.000582343	0.000580279	0.000578215	0.000576151	0.000574087	0.000572023	0.000569959	0.000567894	0.00056583	0.000563766	0.000561702	0.000559638	0.000557574	0.00055551	0.000553445	0.000551381	0.000549317	0.000547253	0.000545189	0.000543125	0.00054106	0.000538996	0.000536932	0.000534868	0.000532804	0.00053074	0.000528676
0.000676732	0.000675563	0.000674301	0.000672947	0.000671505	0.000669976	0.000668365	0.000666676	0.000664914	0.000663085	0.000661193	0.000659244	0.000657245	0.0006552	0.000653115	0.000650995	0.000648844	0.000646668	0.00064447	0.000642253	0.000640021	0.000637776	0.000635531	0.000633287	0.000631042	0.000628797	0.000626553	0.000624308	0.000622063	0.000619818	0.000617574	0.000615329	0.000613084	0.00061084	0.000608595	0.00060635	0.000604105	0.000601861	0.000599616	0.000597371	0.000595127	0.000592882	0.000590637	0.000588392	0.000586148	0.000583903	0.000581658	0.000579413	0.000577169	0.000574924
0.000732838	0.000731572	0.000730205	0.00072874	0.000727178	0.000725522	0.000723778	0.000721949	0.000720041	0.000718059	0.00071601	0.0007139	0.000711735	0.00070952	0.000707263	0.000704967	0.000702638	0.000700281	0.000697901	0.0006955	0.000693083	0.000690652	0.000688222	0.000685791	0.00068336	0.000680929	0.000678498	0.000676067	0.000673637	0.000671206	0.000668775	0.000666344	0.000663913	0.000661483	0.000659052	0.000656621	0.00065419	0.000651759	0.000649328	0.000646898	0.000644467	0.000642036	0.000639605	0.000637174	0.000634744	0.000632313	0.000629882	0.000627451	0.00062502	0.000622589
0.000790448	0.000789083	0.000787609	0.000786028	0.000784343	0.000782558	0.000780676	0.000778703	0.000776645	0.000774508	0.000772298	0.000770022	0.000767687	0.000765298	0.000762863	0.000760386	0.000757875	0.000755333	0.000752765	0.000750176	0.000747569	0.000744947	0.000742325	0.000739703	0.000737081	0.000734459	0.000731837	0.000729215	0.000726593	0.000723971	0.000721349	0.000718728	0.000716106	0.000713484	0.000710862	0.00070824	0.000705618	0.000702996	0.000700374	0.000697752	0.00069513	0.000692508	0.000689886	0.000687265	0.000684643	0.000682021	0.000679399	0.000676777	0.000674155	0.000671533
0.000849403	0.000847935	0.000846351	0.000844653	0.000842842	0.000840923	0.000838901	0.000836782	0.00083457	0.000832273	0.000829899	0.000827453	0.000824943	0.000822376	0.000819759	0.000817098	0.000814399	0.000811668	0.000808909	0.000806126	0.000803325	0.000800507	0.00079769	0.000794872	0.000792055	0.000789237	0.00078642	0.000783603	0.000780785	0.000777968	0.00077515	0.000772333	0.000769515	0.000766698	0.00076388	0.000761063	0.000758245	0.000755428	0.00075261	0.000749793	0.000746975	0.000744158	0.000741341	0.000738523	0.000735706	0.000732888	0.000730071	0.000727253	0.000724436	0.000721618
0.000909545	0.000907974	0.000906278	0.000904459	0.00090252	0.000900466	0.0008983	0.00089603	0.000893662	0.000891203	0.00088866	0.000886041	0.000883354	0.000880605	0.000877803	0.000874954	0.000872064	0.000869139	0.000866184	0.000863205	0.000860205	0.000857188	0.000854171	0.000851154	0.000848137	0.00084512	0.000842103	0.000839086	0.000836069	0.000833052	0.000830035	0.000827018	0.000824001	0.000820984	0.000817967	0.00081495	0.000811933	0.000808917	0.0008059	0.000802883	0.000799866	0.000796849	0.000793832	0.000790815	0.000787798	0.000784781	0.000781764	0.000778747	0.00077573	0.000772713
0.000970728	0.000969051	0.000967241	0.0009653	0.000963231	0.000961038	0.000958727	0.000956304	0.000953777	0.000951152	0.000948438	0.000945643	0.000942775	0.000939842	0.000936851	0.00093381	0.000930725	0.000927604	0.00092445	0.000921271	0.000918069	0.000914849	0.000911629	0.000908409	0.000905189	0.000901969	0.000898749	0.000895529	0.00089231	0.00088909	0.00088587	0.00088265	0.00087943	0.00087621	0.00087299	0.00086977	0.00086655	0.00086333	0.00086011	0.000856891	0.000853671	0.000850451	0.000847231	0.000844011	0.000840791	0.000837571	0.000834351	0.000831131	0.000827911	0.000824692
0.00103281	0.00103103	0.0010291	0.00102704	0.00102484	0.0010225	0.00102004	0.00101747	0.00101478	0.00101198	0.0010091	0.00100612	0.00100307	0.000999951	0.000996769	0.000993533	0.000990251	0.00098693	0.000983575	0.000980192	0.000976785	0.00097336	0.000969934	0.000966508	0.000963082	0.000959656	0.00095623	0.000952805	0.000949379	0.000945953	0.000942527	0.000939101	0.000935675	0.00093225	0.000928824	0.000925398	0.000921972	0.000918546	0.00091512	0.000911695	0.000908269	0.000904843	0.000901417	0.000897991	0.000894565	0.00089114	0.000887714	0.000884288	0.000880862	0.000877436
0.00109567	0.00109378	0.00109174	0.00108954	0.00108721	0.00108473	0.00108213	0.00107939	0.00107654	0.00107358	0.00107051	0.00106736	0.00106412	0.00106081	0.00105743	0.001054	0.00105052	0.001047	0.00104344	0.00103985	0.00103623	0.0010326	0.00102897	0.00102533	0.0010217	0.00101806	0.00101443	0.00101079	0.00100716	0.00100352	0.000999891	0.000996256	0.000992622	0.000988988	0.000985353	0.000981719	0.000978085	0.00097445	0.000970816	0.000967182	0.000963547	0.000959913	0.000956279	0.000952644	0.00094901	0.000945376	0.000941741	0.000938107	0.000934473	0.000930838
0.00115919	0.00115718	0.00115502	0.0011527	0.00115023	0.00114762	0.00114486	0.00114196	0.00113894	0.00113581	0.00113257	0.00112923	0.00112581	0.0011223	0.00111873	0.0011151	0.00111142	0.00110769	0.00110392	0.00110013	0.0010963	0.00109246	0.00108861	0.00108477	0.00108092	0.00107708	0.00107323	0.00106939	0.00106554	0.0010617	0.00105785	0.00105401	0.00105016	0.00104632	0.00104247	0.00103863	0.00103478	0.00103094	0.00102709	0.00102325	0.0010194	0.00101556	0.00101171	0.00100787	0.00100402	0.00100018	0.000996334	0.000992489	0.000988644	0.000984799
0.00122326	0.00122114	0.00121886	0.00121642	0.00121381	0.00121105	0.00120813	0.00120508	0.0012019	0.00119859	0.00119517	0.00119165	0.00118803	0.00118433	0.00118057	0.00117673	0.00117285	0.00116891	0.00116494	0.00116093	0.0011569	0.00115284	0.00114878	0.00114473	0.00114067	0.00113661	0.00113255	0.0011285	0.00112444	0.00112038	0.00111632	0.00111226	0.00110821	0.00110415	0.00110009	0.00109603	0.00109198	0.00108792	0.00108386	0.0010798	0.00107575	0.00107169	0.00106763	0.00106357	0.00105952	0.00105546	0.0010514	0.00104734	0.00104329	0.00103923
0.00128779	0.00128556	0.00128316	0.00128058	0.00127784	0.00127493	0.00127186	0.00126865	0.0012653	0.00126182	0.00125822	0.00125451	0.0012507	0.00124681	0.00124284	0.00123881	0.00123472	0.00123058	0.00122639	0.00122217	0.00121793	0.00121366	0.00120938	0.00120511	0.00120084	0.00119657	0.0011923	0.00118803	0.00118375	0.00117948	0.00117521	0.00117094	0.00116667	0.0011624	0.00115812	0.00115385	0.00114958	0.00114531	0.00114104	0.00113677	0.0011325	0.00112822	0.00112395	0.00111968	0.00111541	0.00111114	0.00110687	0.00110259	0.00109832	0.00109405
0.0013527	0.00135036	0.00134784	0.00134513	0.00134225	0.00133919	0.00133597	0.0013326	0.00132907	0.00132542	0.00132163	0.00131774	0.00131374	0.00130966	0.00130549	0.00130125	0.00129695	0.0012926	0.00128821	0.00128378	0.00127932	0.00127483	0.00127034	0.00126585	0.00126137	0.00125688	0.00125239	0.00124791	0.00124342	0.00123893	0.00123445	0.00122996	0.00122547	0.00122099	0.0012165	0.00121201	0.00120752	0.00120304	0.00119855	0.00119406	0.00118958	0.00118509	0.0011806	0.00117612	0.00117163	0.00116714	0.00116266	0.00115817	0.00115368	0.0011492
0.00141767	0.00141522	0.00141258	0.00140974	0.00140672	0.00140352	0.00140014	0.00139661	0.00139292	0.00138908	0.00138512	0.00138104	0.00137685	0.00137256	0.0013682	0.00136375	0.00135925	0.00135469	0.00135009	0.00134544	0.00134077	0.00133606	0.00133136	0.00132666	0.00132196	0.00131725	0.00131255	0.00130785	0.00130315	0.00129844	0.00129374	0.00128904	0.00128434	0.00127963	0.00127493	0.00127023	0.00126553	0.00126083	0.00125612	0.00125142	0.00124672	0.00124202	0.00123731	0.00123261	0.00122791	0.00122321	0.0012185	0.0012138	0.0012091	0.0012044
0.00148265	0.00148009	0.00147732	0.00147436	0.0014712	0.00146785	0.00146432	0.00146062	0.00145676	0.00145275	0.0014486	0.00144433	0.00143995	0.00143547	0.0014309	0.00142626	0.00142155	0.00141678	0.00141196	0.00140711	0.00140222	0.0013973	0.00139238	0.00138746	0.00138255	0.00137763	0.00137271	0.00136779	0.00136287	0.00135796	0.00135304	0.00134812	0.0013432	0.00133828	0.00133337	0.00132845	0.00132353	0.00131861	0.00131369	0.00130878	0.00130386	0.00129894	0.00129402	0.0012891	0.00128419	0.00127927	0.00127435	0.00126943	0.00126452	0.0012596
0.00154762	0.00154495	0.00154206	0.00153897	0.00153567	0.00153217	0.00152849	0.00152463	0.0015206	0.00151641	0.00151209	0.00150763	0.00150306	0.00149838	0.00149361	0.00148876	0.00148385	0.00147887	0.00147384	0.00146877	0.00146367	0.00145853	0.0014534	0.00144827	0.00144313	0.001438	0.00143287	0.00142773	0.0014226	0.00141747	0.00141233	0.0014072	0.00140207	0.00139693	0.0013918	0.00138667	0.00138153	0.0013764	0.00137127	0.00136613	0.001361	0.00135587	0.00135073	0.0013456	0.00134047	0.00133533	0.0013302	0.00132506	0.00131993	0.0013148
0.0016126	0.00160981	0.00160681	0.00160358	0.00160014	0.0015965	0.00159266	0.00158864	0.00158444	0.00158008	0.00157557	0.00157093	0.00156616	0.00156129	0.00155632	0.00155127	0.00154614	0.00154096	0.00153572	0.00153044	0.00152512	0.00151977	0.00151442	0.00150907	0.00150372	0.00149837	0.00149303	0.00148768	0.00148233	0.00147698	0.00147163	0.00146628	0.00146093	0.00145558	0.00145023	0.00144488	0.00143954	0.00143419	0.00142884	0.00142349	0.00141814	0.00141279	0.00140744	0.00140209	0.00139674	0.00139139	0.00138605	0.0013807	0.00137535	0.00137
0.00167757	0.00167468	0.00167155	0.00166819	0.00166462	0.00166083	0.00165683	0.00165265	0.00164828	0.00164374	0.00163905	0.00163422	0.00162927	0.0016242	0.00161903	0.00161377	0.00160844	0.00160305	0.0015976	0.0015921	0.00158657	0.00158101	0.00157544	0.00156988	0.00156431	0.00155875	0.00155318	0.00154762	0.00154205	0.00153649	0.00153093	0.00152536	0.0015198	0.00151423	0.00150867	0.0015031	0.00149754	0.00149197	0.00148641	0.00148084	0.00147528	0.00146972	0.00146415	0.00145859	0.00145302	0.00144746	0.00144189	0.00143633	0.00143076	0.0014252
0.00174255	0.00173954	0.00173629	0.00173281	0.00172909	0.00172516	0.00172101	0.00171666	0.00171212	0.00170741	0.00170254	0.00169752	0.00169237	0.00168711	0.00168174	0.00167628	0.00167074	0.00166514	0.00165948	0.00165377	0.00164802	0.00164224	0.00163646	0.00163068	0.0016249	0.00161912	0.00161334	0.00160756	0.00160178	0.001596	0.00159022	0.00158444	0.00157866	0.00157288	0.0015671	0.00156132	0.00155554	0.00154976	0.00154398	0.0015382	0.00153242	0.00152664	0.00152086	0.00151508	0.0015093	0.00150352	0.00149774	0.00149196	0.00148618	0.0014804
0.00180753	0.0018044	0.00180103	0.00179742	0.00179357	0.00178948	0.00178518	0.00178067	0.00177596	0.00177108	0.00176602	0.00176082	0.00175548	0.00175001	0.00174445	0.00173878	0.00173304	0.00172723	0.00172136	0.00171543	0.00170947	0.00170348	0.00169748	0.00169149	0.00168549	0.00167949	0.0016735	0.0016675	0.00166151	0.00165551	0.00164952	0.00164352	0.00163753	0.00163153	0.00162553	0.00161954	0.00161354	0.00160755	0.00160155	0.00159556	0.00158956	0.00158357	0.00157757	0.00157157	0.00156558	0.00155958	0.00155359	0.00154759	0.0015416	0.0015356
0.0018725	0.00186927	0.00186578	0.00186203	0.00185804	0.00185381	0.00184935	0.00184468	0.0018398	0.00183474	0.00182951	0.00182411	0.00181858	0.00181292	0.00180715	0.00180129	0.00179534	0.00178932	0.00178323	0.0017771	0.00177092	0.00176471	0.0017585	0.00175229	0.00174608	0.00173987	0.00173366	0.00172745	0.00172123	0.00171502	0.00170881	0.0017026	0.00169639	0.00169018	0.00168397	0.00167776	0.00167155	0.00166534	0.00165912	0.00165291	0.0016467	0.00164049	0.00163428	0.00162807	0.00162186	0.00161565	0.00160944	0.00160322	0.00159701	0.0015908
0.00193746	0.00193412	0.00193051	0.00192663	0.00192251	0.00191813	0.00191352	0.00190869	0.00190365	0.00189841	0.001893	0.00188742	0.0018817	0.00187585	0.00186988	0.00186382	0.00185766	0.00185144	0.00184515	0.0018388	0.00183242	0.00182599	0.00181957	0.00181315	0.00180673	0.0018003	0.00179388	0.00178746	0.00178103	0.00177461	0.00176819	0.00176176	0.00175534	0.00174892	0.0017425	0.00173607	0.00172965	0.00172323	0.0017168	0.00171038	0.00170396	0.00169754	0.00169111	0.00168469	0.00167827	0.00167184	0.00166542	0.001659	0.00165257	0.00164615
0.00200239	0.00199894	0.00199521	0.00199122	0.00198696	0.00198244	0.00197769	0.0019727	0.0019675	0.00196209	0.00195651	0.00195075	0.00194485	0.00193881	0.00193265	0.00192639	0.00192004	0.00191362	0.00190713	0.00190058	0.00189399	0.00188736	0.00188074	0.00187411	0.00186748	0.00186085	0.00185422	0.0018476	0.00184097	0.00183434	0.00182771	0.00182108	0.00181445	0.00180783	0.0018012	0.00179457	0.00178794	0.00178131	0.00177469	0.00176806	0.00176143	0.0017548	0.00174817	0.00174155	0.00173492	0.00172829	0.00172166	0.00171503	0.00170841	0.00170178
0.00206728	0.00206373	0.00205989	0.00205578	0.00205139	0.00204674	0.00204184	0.00203671	0.00203135	0.00202579	0.00202003	0.00201411	0.00200803	0.00200181	0.00199547	0.00198903	0.00198249	0.00197587	0.00196919	0.00196245	0.00195566	0.00194884	0.00194201	0.00193519	0.00192836	0.00192154	0.00191471	0.00190789	0.00190106	0.00189424	0.00188741	0.00188059	0.00187376	0.00186694	0.00186011	0.00185329	0.00184646	0.00183964	0.00183281	0.00182599	0.00181916	0.00181234	0.00180551	0.00179869	0.00179186	0.00178504	0.00177821	0.00177139	0.00176456	0.00175774
0.00213213	0.00212848	0.00212453	0.00212031	0.0021158	0.00211102	0.00210599	0.00210072	0.00209521	0.0020895	0.00208359	0.0020775	0.00207125	0.00206486	0.00205835	0.00205173	0.00204501	0.00203821	0.00203135	0.00202442	0.00201745	0.00201044	0.00200342	0.00199641	0.0019894	0.00198239	0.00197538	0.00196836	0.00196135	0.00195434	0.00194733	0.00194031	0.0019333	0.00192629	0.00191928	0.00191227	0.00190525	0.00189824	0.00189123	0.00188422	0.0018772	0.00187019	0.00186318	0.00185617	0.00184916	0.00184214	0.00183513	0.00182812	0.00182111	0.0018141
0.00219692	0.00219318	0.00218914	0.0021848	0.00218019	0.00217529	0.00217013	0.00216472	0.00215908	0.00215322	0.00214716	0.00214093	0.00213452	0.00212797	0.0021213	0.00211451	0.00210762	0.00210066	0.00209362	0.00208652	0.00207937	0.00207218	0.002065	0.00205781	0.00205062	0.00204343	0.00203624	0.00202906	0.00202187	0.00201468	0.00200749	0.00200031	0.00199312	0.00198593	0.00197874	0.00197155	0.00196437	0.00195718	0.00194999	0.0019428	0.00193562	0.00192843	0.00192124	0.00191405	0.00190686	0.00189968	0.00189249	0.0018853	0.00187811	0.00187093
0.00226165	0.00225783	0.0022537	0.00224926	0.00224454	0.00223954	0.00223426	0.00222873	0.00222296	0.00221697	0.00221078	0.0022044	0.00219785	0.00219115	0.00218433	0.00217738	0.00217034	0.00216322	0.00215602	0.00214876	0.00214145	0.0021341	0.00212675	0.0021194	0.00211205	0.00210471	0.00209736	0.00209001	0.00208266	0.00207531	0.00206796	0.00206061	0.00205326	0.00204591	0.00203856	0.00203121	0.00202386	0.00201651	0.00200916	0.00200181	0.00199446	0.00198711	0.00197976	0.00197241	0.00196506	0.00195771	0.00195036	0.00194301	0.00193566	0.00192831
0.00232632	0.00232241	0.0023182	0.00231368	0.00230886	0.00230376	0.00229838	0.00229274	0.00228685	0.00228074	0.00227442	0.00226792	0.00226124	0.00225441	0.00224745	0.00224037	0.00223319	0.00222592	0.00221858	0.00221118	0.00220372	0.00219623	0.00218873	0.00218123	0.00217374	0.00216624	0.00215875	0.00215125	0.00214375	0.00213626	0.00212876	0.00212127	0.00211377	0.00210627	0.00209878	0.00209128	0.00208379	0.00207629	0.00206879	0.0020613	0.0020538	0.00204631	0.00203881	0.00203131	0.00202382	0.00201632	0.00200882	0.00200133	0.00199383	0.00198634
0.00239089	0.00238692	0.00238264	0.00237804	0.00237314	0.00236795	0.00236248	0.00235674	0.00235076	0.00234454	0.00233812	0.0023315	0.00232471	0.00231776	0.00231068	0.00230348	0.00229617	0.00228878	0.00228132	0.00227379	0.0022662	0.00225858	0.00225096	0.00224333	0.00223571	0.00222808	0.00222046	0.00221283	0.00220521	0.00219759	0.00218996	0.00218234	0.00217471	0.00216709	0.00215946	0.00215184	0.00214422	0.00213659	0.00212897	0.00212134	0.00211372	0.00210609	0.00209847	0.00209085	0.00208322	0.0020756	0.00206797	0.00206035	0.00205272	0.0020451
0.00245538	0.00245135	0.00244701	0.00244235	0.00243738	0.00243211	0.00242656	0.00242074	0.00241468	0.00240837	0.00240186	0.00239514	0.00238826	0.00238121	0.00237403	0.00236673	0.00235932	0.00235183	0.00234425	0.00233662	0.00232893	0.0023212	0.00231347	0.00230573	0.002298	0.00229027	0.00228254	0.00227481	0.00226707	0.00225934	0.00225161	0.00224388	0.00223615	0.00222841	0.00222068	0.00221295	0.00220522	0.00219749	0.00218975	0.00218202	0.00217429	0.00216656	0.00215883	0.0021511	0.00214336	0.00213563	0.0021279	0.00212017	0.00211244	0.0021047
0.00251976	0.00251569	0.0025113	0.00250658	0.00250156	0.00249624	0.00249063	0.00248475	0.00247861	0.00247224	0.00246565	0.00245887	0.0024519	0.00244478	0.00243752	0.00243014	0.00242265	0.00241507	0.00240742	0.0023997	0.00239193	0.00238411	0.0023763	0.00236848	0.00236066	0.00235285	0.00234503	0.00233721	0.0023294	0.00232158	0.00231376	0.00230595	0.00229813	0.00229031	0.0022825	0.00227468	0.00226686	0.00225905	0.00225123	0.00224342	0.0022356	0.00222778	0.00221997	0.00221215	0.00220433	0.00219652	0.0021887	0.00218088	0.00217307	0.00216525
0.00258402	0.00257992	0.0025755	0.00257075	0.00256569	0.00256032	0.00255467	0.00254875	0.00254257	0.00253615	0.00252951	0.00252267	0.00251566	0.00250848	0.00250117	0.00249373	0.00248619	0.00247855	0.00247084	0.00246306	0.00245523	0.00244736	0.00243948	0.00243161	0.00242373	0.00241586	0.00240798	0.0024001	0.00239223	0.00238435	0.00237648	0.0023686	0.00236073	0.00235285	0.00234498	0.0023371	0.00232923	0.00232135	0.00231348	0.0023056	0.00229773	0.00228985	0.00228198	0.0022741	0.00226623	0.00225835	0.00225048	0.0022426	0.00223473	0.00222685
0.00264816	0.00264404	0.0026396	0.00263483	0.00262975	0.00262437	0.00261869	0.00261275	0.00260654	0.0026001	0.00259343	0.00258657	0.00257953	0.00257233	0.00256498	0.00255752	0.00254994	0.00254228	0.00253454	0.00252673	0.00251887	0.00251097	0.00250306	0.00249515	0.00248725	0.00247934	0.00247144	0.00246353	0.00245563	0.00244772	0.00243982	0.00243191	0.00242401	0.0024161	0.00240819	0.00240029	0.00239238	0.00238448	0.00237657	0.00236867	0.00236076	0.00235286	0.00234495	0.00233705	0.00232914	0.00232124	0.00231333	0.00230542	0.00229752	0.00228961
0.00271215	0.00270803	0.00270359	0.00269882	0.00269375	0.00268836	0.00268269	0.00267674	0.00267054	0.00266409	0.00265743	0.00265057	0.00264353	0.00263633	0.00262899	0.00262152	0.00261395	0.00260628	0.00259854	0.00259074	0.00258288	0.00257497	0.00256707	0.00255916	0.00255126	0.00254335	0.00253545	0.00252755	0.00251964	0.00251174	0.00250383	0.00249593	0.00248802	0.00248012	0.00247221	0.00246431	0.0024564	0.0024485	0.0024406	0.00243269	0.00242479	0.00241688	0.00240898	0.00240107	0.00239317	0.00238526	0.00237736	0.00236946	0.00236155	0.00235365
0.00277599	0.00277189	0.00276747	0.00276272	0.00275766	0.00275231	0.00274666	0.00274074	0.00273456	0.00272814	0.00272151	0.00271468	0.00270767	0.0027005	0.00269319	0.00268576	0.00267822	0.00267059	0.00266288	0.00265511	0.00264728	0.00263941	0.00263154	0.00262367	0.0026158	0.00260793	0.00260006	0.00259219	0.00258432	0.00257645	0.00256858	0.00256071	0.00255284	0.00254497	0.0025371	0.00252923	0.00252136	0.00251349	0.00250562	0.00249775	0.00248988	0.00248201	0.00247414	0.00246627	0.0024584	0.00245053	0.00244266	0.00243479	0.00242692	0.00241905
0.00283967	0.0028356	0.00283122	0.00282652	0.0028215	0.00281619	0.0028106	0.00280473	0.00279861	0.00279225	0.00278567	0.0027789	0.00277196	0.00276485	0.00275761	0.00275024	0.00274277	0.00273521	0.00272757	0.00271987	0.00271211	0.00270431	0.00269651	0.00268871	0.00268091	0.00267312	0.00266532	0.00265752	0.00264972	0.00264192	0.00263412	0.00262632	0.00261852	0.00261072	0.00260292	0.00259512	0.00258732	0.00257952	0.00257172	0.00256392	0.00255612	0.00254833	0.00254053	0.00253273	0.00252493	0.00251713	0.00250933	0.00250153	0.00249373	0.00248593
0.00290317	0.00289916	0.00289484	0.0028902	0.00288526	0.00288002	0.0028745	0.00286872	0.00286268	0.00285641	0.00284993	0.00284325	0.0028364	0.0028294	0.00282225	0.00281499	0.00280762	0.00280017	0.00279264	0.00278504	0.00277739	0.0027697	0.00276201	0.00275432	0.00274663	0.00273894	0.00273125	0.00272356	0.00271587	0.00270818	0.00270049	0.0026928	0.00268511	0.00267742	0.00266973	0.00266204	0.00265435	0.00264666	0.00263897	0.00263127	0.00262358	0.00261589	0.0026082	0.00260051	0.00259282	0.00258513	0.00257744	0.00256975	0.00256206	0.00255437
0.00296649	0.00296256	0.00295832	0.00295377	0.00294893	0.00294379	0.00293838	0.0029327	0.00292678	0.00292064	0.00291428	0.00290773	0.00290102	0.00289415	0.00288714	0.00288002	0.00287279	0.00286548	0.0028581	0.00285065	0.00284315	0.00283561	0.00282807	0.00282053	0.00281298	0.00280544	0.0027979	0.00279036	0.00278282	0.00277528	0.00276774	0.00276019	0.00275265	0.00274511	0.00273757	0.00273003	0.00272249	0.00271495	0.0027074	0.00269986	0.00269232	0.00268478	0.00267724	0.0026697	0.00266216	0.00265461	0.00264707	0.00263953	0.00263199	0.00262445
0.00302962	0.00302579	0.00302166	0.00301722	0.0030125	0.00300749	0.00300222	0.00299669	0.00299092	0.00298493	0.00297873	0.00297235	0.0029658	0.00295911	0.00295228	0.00294534	0.00293829	0.00293117	0.00292397	0.00291671	0.0029094	0.00290205	0.0028947	0.00288735	0.00288	0.00287265	0.0028653	0.00285795	0.00285059	0.00284324	0.00283589	0.00282854	0.00282119	0.00281384	0.00280649	0.00279914	0.00279179	0.00278444	0.00277709	0.00276974	0.00276239	0.00275504	0.00274769	0.00274033	0.00273298	0.00272563	0.00271828	0.00271093	0.00270358	0.00269623
0.00309255	0.00308884	0.00308484	0.00308055	0.00307598	0.00307113	0.00306602	0.00306067	0.00305508	0.00304928	0.00304328	0.0030371	0.00303077	0.00302428	0.00301767	0.00301095	0.00300413	0.00299723	0.00299026	0.00298323	0.00297616	0.00296904	0.00296192	0.00295481	0.00294769	0.00294057	0.00293346	0.00292634	0.00291922	0.0029121	0.00290499	0.00289787	0.00289075	0.00288364	0.00287652	0.0028694	0.00286229	0.00285517	0.00284805	0.00284094	0.00283382	0.0028267	0.00281959	0.00281247	0.00280535	0.00279823	0.00279112	0.002784	0.00277688	0.00276977
0.00315528	0.00315172	0.00314788	0.00314375	0.00313936	0.0031347	0.00312979	0.00312465	0.00311928	0.0031137	0.00310794	0.003102	0.00309591	0.00308968	0.00308333	0.00307687	0.00307032	0.00306368	0.00305699	0.00305023	0.00304343	0.00303659	0.00302975	0.00302291	0.00301607	0.00300923	0.0030024	0.00299556	0.00298872	0.00298188	0.00297504	0.0029682	0.00296136	0.00295452	0.00294768	0.00294084	0.002934	0.00292716	0.00292032	0.00291348	0.00290664	0.00289981	0.00289297	0.00288613	0.00287929	0.00287245	0.00286561	0.00285877	0.00285193	0.00284509
0.00321782	0.00321442	0.00321076	0.00320683	0.00320264	0.0031982	0.00319353	0.00318862	0.00318351	0.00317819	0.0031727	0.00316704	0.00316124	0.0031553	0.00314925	0.00314309	0.00313685	0.00313053	0.00312414	0.00311771	0.00311123	0.00310471	0.00309819	0.00309167	0.00308516	0.00307864	0.00307212	0.0030656	0.00305909	0.00305257	0.00304605	0.00303953	0.00303302	0.0030265	0.00301998	0.00301346	0.00300695	0.00300043	0.00299391	0.00298739	0.00298088	0.00297436	0.00296784	0.00296132	0.0029548	0.00294829	0.00294177	0.00293525	0.00292873	0.00292222
0.00328015	0.00327695	0.00327349	0.00326978	0.00326583	0.00326164	0.00325722	0.0032526	0.00324777	0.00324275	0.00323757	0.00323223	0.00322675	0.00322114	0.00321543	0.00320962	0.00320373	0.00319776	0.00319174	0.00318566	0.00317955	0.00317339	0.00316724	0.00316109	0.00315494	0.00314879	0.00314263	0.00313648	0.00313033	0.00312418	0.00311803	0.00311188	0.00310572	0.00309957	0.00309342	0.00308727	0.00308112	0.00307497	0.00306881	0.00306266	0.00305651	0.00305036	0.00304421	0.00303806	0.0030319	0.00302575	0.0030196	0.00301345	0.0030073	0.00300115
0.00334229	0.0033393	0.00333607	0.00333261	0.00332892	0.00332501	0.00332089	0.00331657	0.00331206	0.00330738	0.00330254	0.00329755	0.00329244	0.00328721	0.00328187	0.00327645	0.00327095	0.00326538	0.00325976	0.00325409	0.00324838	0.00324264	0.00323689	0.00323115	0.00322541	0.00321967	0.00321393	0.00320818	0.00320244	0.0031967	0.00319096	0.00318521	0.00317947	0.00317373	0.00316799	0.00316225	0.0031565	0.00315076	0.00314502	0.00313928	0.00313353	0.00312779	0.00312205	0.00311631	0.00311057	0.00310482	0.00309908	0.00309334	0.0030876	0.00308185
0.00340423	0.00340147	0.0033985	0.00339531	0.00339191	0.00338831	0.00338451	0.00338053	0.00337638	0.00337207	0.00336761	0.00336302	0.00335831	0.00335349	0.00334857	0.00334358	0.00333851	0.00333338	0.0033282	0.00332298	0.00331772	0.00331243	0.00330714	0.00330185	0.00329656	0.00329127	0.00328598	0.00328069	0.0032754	0.00327011	0.00326482	0.00325953	0.00325424	0.00324895	0.00324366	0.00323837	0.00323308	0.00322779	0.0032225	0.00321721	0.00321192	0.00320663	0.00320134	0.00319605	0.00319076	0.00318547	0.00318018	0.00317489	0.0031696	0.00316431
0.00346598	0.00346348	0.00346079	0.0034579	0.00345481	0.00345155	0.00344811	0.0034445	0.00344073	0.00343682	0.00343278	0.00342862	0.00342434	0.00341998	0.00341552	0.00341099	0.0034064	0.00340175	0.00339705	0.00339231	0.00338754	0.00338275	0.00337795	0.00337315	0.00336836	0.00336356	0.00335877	0.00335397	0.00334917	0.00334438	0.00333958	0.00333479	0.00332999	0.00332519	0.0033204	0.0033156	0.0033108	0.00330601	0.00330121	0.00329642	0.00329162	0.00328682	0.00328203	0.00327723	0.00327244	0.00326764	0.00326284	0.00325805	0.00325325	0.00324845
0.00352755	0.00352533	0.00352294	0.00352037	0.00351763	0.00351472	0.00351167	0.00350846	0.00350511	0.00350164	0.00349805	0.00349434	0.00349055	0.00348666	0.00348271	0.00347868	0.0034746	0.00347046	0.00346629	0.00346208	0.00345784	0.00345358	0.00344932	0.00344505	0.00344079	0.00343653	0.00343226	0.003428	0.00342374	0.00341948	0.00341521	0.00341095	0.00340669	0.00340243	0.00339816	0.0033939	0.00338964	0.00338538	0.00338111	0.00337685	0.00337259	0.00336832	0.00336406	0.0033598	0.00335554	0.00335127	0.00334701	0.00334275	0.00333849	0.00333422
0.00358895	0.00358703	0.00358496	0.00358273	0.00358036	0.00357784	0.0035752	0.00357242	0.00356952	0.00356651	0.0035634	0.0035602	0.00355691	0.00355354	0.00355012	0.00354663	0.00354309	0.00353951	0.0035359	0.00353225	0.00352858	0.00352489	0.0035212	0.00351751	0.00351382	0.00351013	0.00350644	0.00350274	0.00349905	0.00349536	0.00349167	0.00348798	0.00348429	0.0034806	0.00347691	0.00347321	0.00346952	0.00346583	0.00346214	0.00345845	0.00345476	0.00345107	0.00344737	0.00344368	0.00343999	0.0034363	0.00343261	0.00342892	0.00342523	0.00342154
0.00365019	0.00364859	0.00364685	0.00364499	0.00364301	0.00364091	0.0036387	0.00363637	0.00363395	0.00363144	0.00362884	0.00362616	0.00362341	0.0036206	0.00361774	0.00361483	0.00361187	0.00360888	0.00360586	0.00360281	0.00359975	0.00359666	0.00359358	0.00359049	0.00358741	0.00358433	0.00358124	0.00357816	0.00357507	0.00357199	0.0035689	0.00356582	0.00356273	0.00355965	0.00355657	0.00355348	0.0035504	0.00354731	0.00354423	0.00354114	0.00353806	0.00353497	0.00353189	0.00352881	0.00352572	0.00352264	0.00351955	0.00351647	0.00351338	0.0035103
0.00371128	0.00371001	0.00370863	0.00370716	0.00370559	0.00370392	0.00370217	0.00370033	0.00369841	0.00369642	0.00369436	0.00369224	0.00369006	0.00368783	0.00368556	0.00368325	0.00368091	0.00367854	0.00367615	0.00367373	0.0036713	0.00366886	0.00366641	0.00366397	0.00366152	0.00365908	0.00365664	0.00365419	0.00365175	0.0036493	0.00364686	0.00364441	0.00364197	0.00363953	0.00363708	0.00363464	0.00363219	0.00362975	0.0036273	0.00362486	0.00362241	0.00361997	0.00361753	0.00361508	0.00361264	0.00361019	0.00360775	0.0036053	0.00360286	0.00360041
0.00377223	0.0037713	0.00377031	0.00376924	0.0037681	0.00376689	0.00376562	0.00376428	0.00376289	0.00376144	0.00375995	0.00375841	0.00375683	0.00375521	0.00375357	0.00375189	0.00375019	0.00374847	0.00374673	0.00374498	0.00374322	0.00374144	0.00373967	0.0037379	0.00373612	0.00373435	0.00373258	0.0037308	0.00372903	0.00372725	0.00372548	0.00372371	0.00372193	0.00372016	0.00371838	0.00371661	0.00371484	0.00371306	0.00371129	0.00370952	0.00370774	0.00370597	0.00370419	0.00370242	0.00370065	0.00369887	0.0036971	0.00369532	0.00369355	0.00369178
0.00383305	0.00383249	0.00383189	0.00383124	0.00383055	0.00382981	0.00382904	0.00382823	0.00382739	0.00382651	0.00382561	0.00382467	0.00382372	0.00382274	0.00382174	0.00382072	0.00381969	0.00381865	0.0038176	0.00381653	0.00381546	0.00381439	0.00381331	0.00381224	0.00381116	0.00381009	0.00380901	0.00380794	0.00380686	0.00380579	0.00380471	0.00380364	0.00380256	0.00380148	0.00380041	0.00379933	0.00379826	0.00379718	0.00379611	0.00379503	0.00379396	0.00379288	0.00379181	0.00379073	0.00378966	0.00378858	0.0037875	0.00378643	0.00378535	0.00378428
0.00389376	0.00389358	0.00389338	0.00389317	0.00389294	0.0038927	0.00389245	0.00389218	0.00389191	0.00389162	0.00389132	0.00389102	0.00389071	0.00389039	0.00389006	0.00388973	0.00388939	0.00388905	0.0038887	0.00388836	0.00388801	0.00388766	0.0038873	0.00388695	0.0038866	0.00388625	0.0038859	0.00388555	0.00388519	0.00388484	0.00388449	0.00388414	0.00388379	0.00388344	0.00388308	0.00388273	0.00388238	0.00388203	0.00388168	0.00388133	0.00388097	0.00388062	0.00388027	0.00387992	0.00387957	0.00387922	0.00387886	0.00387851	0.00387816	0.00387781
0.00395436	0.00395457	0.00395479	0.00395503	0.00395528	0.00395555	0.00395583	0.00395613	0.00395644	0.00395676	0.0039571	0.00395744	0.00395779	0.00395815	0.00395852	0.00395889	0.00395927	0.00395965	0.00396004	0.00396043	0.00396082	0.00396121	0.00396161	0.003962	0.0039624	0.00396279	0.00396319	0.00396358	0.00396397	0.00396437	0.00396476	0.00396516	0.00396555	0.00396595	0.00396634	0.00396674	0.00396713	0.00396753	0.00396792	0.00396832	0.00396871	0.00396911	0.0039695	0.00396989	0.00397029	0.00397068	0.00397108	0.00397147	0.00397187	0.00397226
0.00401488	0.00401548	0.00401613	0.00401683	0.00401758	0.00401837	0.0040192	0.00402008	0.00402099	0.00402194	0.00402291	0.00402392	0.00402496	0.00402601	0.00402709	0.00402819	0.0040293	0.00403043	0.00403156	0.00403271	0.00403386	0.00403503	0.00403619	0.00403735	0.00403851	0.00403967	0.00404083	0.00404199	0.00404315	0.00404431	0.00404547	0.00404663	0.0040478	0.00404896	0.00405012	0.00405128	0.00405244	0.0040536	0.00405476	0.00405592	0.00405708	0.00405824	0.00405941	0.00406057	0.00406173	0.00406289	0.00406405	0.00406521	0.00406637	0.00406753
0.00407531	0.00407632	0.00407742	0.00407859	0.00407984	0.00408116	0.00408256	0.00408402	0.00408555	0.00408714	0.00408877	0.00409046	0.0040922	0.00409397	0.00409577	0.00409761	0.00409947	0.00410136	0.00410326	0.00410518	0.00410712	0.00410906	0.00411101	0.00411295	0.0041149	0.00411684	0.00411879	0.00412073	0.00412268	0.00412462	0.00412657	0.00412851	0.00413046	0.0041324	0.00413435	0.00413629	0.00413824	0.00414018	0.00414213	0.00414407	0.00414602	0.00414796	0.0041499	0.00415185	0.00415379	0.00415574	0.00415768	0.00415963	0.00416157	0.00416352
0.00413568	0.00413711	0.00413865	0.0041403	0.00414207	0.00414393	0.0041459	0.00414797	0.00415012	0.00415236	0.00415467	0.00415705	0.0041595	0.004162	0.00416455	0.00416714	0.00416977	0.00417243	0.00417511	0.00417782	0.00418055	0.0041833	0.00418604	0.00418878	0.00419153	0.00419427	0.00419702	0.00419976	0.0042025	0.00420525	0.00420799	0.00421074	0.00421348	0.00421622	0.00421897	0.00422171	0.00422446	0.0042272	0.00422994	0.00423269	0.00423543	0.00423818	0.00424092	0.00424366	0.00424641	0.00424915	0.0042519	0.00425464	0.00425738	0.00426013
0.00419598	0.00419783	0.00419983	0.00420198	0.00420426	0.00420668	0.00420924	0.00421191	0.0042147	0.0042176	0.0042206	0.00422369	0.00422685	0.00423009	0.0042334	0.00423676	0.00424016	0.00424361	0.00424709	0.0042506	0.00425414	0.0042577	0.00426125	0.00426481	0.00426837	0.00427192	0.00427548	0.00427903	0.00428259	0.00428615	0.0042897	0.00429326	0.00429682	0.00430037	0.00430393	0.00430748	0.00431104	0.0043146	0.00431815	0.00432171	0.00432527	0.00432882	0.00433238	0.00433593	0.00433949	0.00434305	0.0043466	0.00435016	0.00435372	0.00435727
0.00425624	0.00425852	0.00426098	0.00426362	0.00426643	0.00426942	0.00427256	0.00427585	0.00427929	0.00428286	0.00428655	0.00429036	0.00429426	0.00429825	0.00430231	0.00430645	0.00431065	0.00431489	0.00431918	0.00432351	0.00432786	0.00433224	0.00433662	0.004341	0.00434538	0.00434976	0.00435414	0.00435852	0.0043629	0.00436728	0.00437166	0.00437604	0.00438042	0.0043848	0.00438918	0.00439356	0.00439794	0.00440232	0.0044067	0.00441108	0.00441546	0.00441984	0.00442422	0.00442859	0.00443297	0.00443735	0.00444173	0.00444611	0.00445049	0.00445487
0.00431645	0.00431916	0.00432209	0.00432523	0.00432858	0.00433213	0.00433587	0.0043398	0.00434389	0.00434814	0.00435253	0.00435706	0.0043617	0.00436645	0.00437129	0.00437621	0.00438121	0.00438626	0.00439136	0.00439651	0.00440169	0.00440691	0.00441212	0.00441733	0.00442254	0.00442776	0.00443297	0.00443818	0.00444339	0.00444861	0.00445382	0.00445903	0.00446424	0.00446946	0.00447467	0.00447988	0.00448509	0.00449031	0.00449552	0.00450073	0.00450595	0.00451116	0.00451637	0.00452158	0.0045268	0.00453201	0.00453722	0.00454243	0.00454765	0.00455286
0.00437662	0.00437978	0.00438318	0.00438683	0.00439072	0.00439484	0.00439918	0.00440374	0.00440849	0.00441342	0.00441853	0.00442378	0.00442917	0.00443469	0.00444031	0.00444603	0.00445183	0.00445769	0.00446362	0.0044696	0.00447562	0.00448167	0.00448773	0.00449378	0.00449983	0.00450589	0.00451194	0.00451799	0.00452405	0.0045301	0.00453615	0.00454221	0.00454826	0.00455431	0.00456037	0.00456642	0.00457247	0.00457852	0.00458458	0.00459063	0.00459668	0.00460274	0.00460879	0.00461484	0.0046209	0.00462695	0.004633	0.00463906	0.00464511	0.00465116
0.00443677	0.00444036	0.00444424	0.0044484	0.00445284	0.00445754	0.00446249	0.00446768	0.0044731	0.00447872	0.00448454	0.00449053	0.00449667	0.00450296	0.00450937	0.00451589	0.0045225	0.00452919	0.00453595	0.00454276	0.00454962	0.00455652	0.00456342	0.00457032	0.00457722	0.00458412	0.00459102	0.00459792	0.00460483	0.00461173	0.00461863	0.00462553	0.00463243	0.00463933	0.00464623	0.00465313	0.00466003	0.00466693	0.00467383	0.00468073	0.00468763	0.00469453	0.00470143	0.00470833	0.00471523	0.00472213	0.00472903	0.00473593	0.00474283	0.00474973
0.0044969	0.00450094	0.0045053	0.00450997	0.00451495	0.00452023	0.00452579	0.00453162	0.0045377	0.00454402	0.00455055	0.00455728	0.00456419	0.00457125	0.00457844	0.00458576	0.00459319	0.0046007	0.00460829	0.00461594	0.00462365	0.0046314	0.00463915	0.0046469	0.00465465	0.0046624	0.00467015	0.0046779	0.00468565	0.0046934	0.00470115	0.0047089	0.00471665	0.0047244	0.00473215	0.0047399	0.00474765	0.0047554	0.00476315	0.0047709	0.00477865	0.0047864	0.00479415	0.0048019	0.00480965	0.0048174	0.00482515	0.0048329	0.00484065	0.0048484
0.00455704	0.00456152	0.00456635	0.00457154	0.00457706	0.00458292	0.00458909	0.00459556	0.00460231	0.00460932	0.00461657	0.00462404	0.0046317	0.00463953	0.00464752	0.00465564	0.00466388	0.00467222	0.00468064	0.00468913	0.00469768	0.00470628	0.00471488	0.00472348	0.00473208	0.00474068	0.00474928	0.00475788	0.00476648	0.00477508	0.00478368	0.00479228	0.00480088	0.00480948	0.00481808	0.00482668	0.00483527	0.00484387	0.00485247	0.00486107	0.00486967	0.00487827	0.00488687	0.00489547	0.00490407	0.00491267	0.00492127	0.00492987	0.00493847	0.00494707
0.00461718	0.0046221	0.00462741	0.00463311	0.00463918	0.00464561	0.00465239	0.0046595	0.00466692	0.00467462	0.00468259	0.00469079	0.00469921	0.00470782	0.00471659	0.00472552	0.00473457	0.00474373	0.00475298	0.00476231	0.00477171	0.00478116	0.00479061	0.00480006	0.00480951	0.00481896	0.00482841	0.00483786	0.0048473	0.00485675	0.0048662	0.00487565	0.0048851	0.00489455	0.004904	0.00491345	0.0049229	0.00493235	0.0049418	0.00495125	0.00496069	0.00497014	0.00497959	0.00498904	0.00499849	0.00500794	0.00501739	0.00502684	0.00503629	0.00504574
0.00467731	0.00468267	0.00468846	0.00469467	0.00470129	0.00470831	0.0047157	0.00472345	0.00473153	0.00473992	0.0047486	0.00475754	0.00476672	0.0047761	0.00478567	0.00479539	0.00480526	0.00481524	0.00482533	0.0048355	0.00484574	0.00485604	0.00486634	0.00487664	0.00488694	0.00489723	0.00490753	0.00491783	0.00492813	0.00493843	0.00494873	0.00495903	0.00496933	0.00497962	0.00498992	0.00500022	0.00501052	0.00502082	0.00503112	0.00504142	0.00505172	0.00506201	0.00507231	0.00508261	0.00509291	0.00510321	0.00511351	0.00512381	0.00513411	0.0051444
0.00473745	0.00474325	0.00474952	0.00475624	0.00476341	0.004771	0.004779	0.00478739	0.00479614	0.00480522	0.00481462	0.0048243	0.00483423	0.00484439	0.00485474	0.00486527	0.00487595	0.00488676	0.00489768	0.00490868	0.00491977	0.00493092	0.00494207	0.00495322	0.00496436	0.00497551	0.00498666	0.00499781	0.00500896	0.00502011	0.00503125	0.0050424	0.00505355	0.0050647	0.00507585	0.005087	0.00509814	0.00510929	0.00512044	0.00513159	0.00514274	0.00515389	0.00516503	0.00517618	0.00518733	0.00519848	0.00520963	0.00522078	0.00523192	0.00524307
0.00479758	0.00480383	0.00481058	0.00481781	0.00482552	0.00483369	0.0048423	0.00485133	0.00486075	0.00487053	0.00488064	0.00489105	0.00490174	0.00491267	0.00492381	0.00493515	0.00494664	0.00495827	0.00497002	0.00498187	0.0049938	0.0050058	0.0050178	0.00502979	0.00504179	0.00505379	0.00506579	0.00507779	0.00508978	0.00510178	0.00511378	0.00512578	0.00513777	0.00514977	0.00516177	0.00517377	0.00518577	0.00519776	0.00520976	0.00522176	0.00523376	0.00524576	0.00525775	0.00526975	0.00528175	0.00529375	0.00530575	0.00531774	0.00532974	0.00534174
0.00485772	0.00486441	0.00487163	0.00487938	0.00488763	0.00489638	0.0049056	0.00491527	0.00492535	0.00493583	0.00494665	0.00495781	0.00496925	0.00498096	0.00499289	0.00500502	0.00501733	0.00502979	0.00504237	0.00505505	0.00506783	0.00508068	0.00509352	0.00510637	0.00511922	0.00513207	0.00514491	0.00515776	0.00517061	0.00518346	0.0051963	0.00520915	0.005222	0.00523485	0.00524769	0.00526054	0.00527339	0.00528624	0.00529908	0.00531193	0.00532478	0.00533763	0.00535047	0.00536332	0.00537617	0.00538902	0.00540186	0.00541471	0.00542756	0.00544041
0.00491785	0.00492499	0.00493269	0.00494094	0.00494975	0.00495907	0.0049689	0.00497921	0.00498996	0.00500113	0.00501267	0.00502456	0.00503676	0.00504924	0.00506196	0.0050749	0.00508802	0.0051013	0.00511471	0.00512824	0.00514186	0.00515556	0.00516925	0.00518295	0.00519665	0.00521034	0.00522404	0.00523774	0.00525144	0.00526513	0.00527883	0.00529253	0.00530622	0.00531992	0.00533362	0.00534732	0.00536101	0.00537471	0.00538841	0.0054021	0.0054158	0.0054295	0.00544319	0.00545689	0.00547059	0.00548429	0.00549798	0.00551168	0.00552538	0.00553907
0.00497811	0.00498568	0.00499386	0.00500262	0.00501197	0.00502187	0.00503231	0.00504325	0.00505467	0.00506652	0.00507878	0.0050914	0.00510436	0.00511761	0.00513111	0.00514485	0.00515878	0.00517288	0.00518712	0.00520148	0.00521595	0.00523049	0.00524503	0.00525957	0.00527412	0.00528866	0.0053032	0.00531775	0.00533229	0.00534683	0.00536137	0.00537592	0.00539046	0.005405	0.00541955	0.00543409	0.00544863	0.00546317	0.00547772	0.00549226	0.0055068	0.00552135	0.00553589	0.00555043	0.00556497	0.00557952	0.00559406	0.0056086	0.00562315	0.00563769
0.00503868	0.00504669	0.00505534	0.00506461	0.00507449	0.00508496	0.005096	0.00510757	0.00511964	0.00513218	0.00514514	0.00515849	0.00517219	0.0051862	0.00520048	0.005215	0.00522974	0.00524465	0.00525971	0.00527489	0.00529018	0.00530556	0.00532094	0.00533632	0.0053517	0.00536708	0.00538245	0.00539783	0.00541321	0.00542859	0.00544397	0.00545935	0.00547472	0.0054901	0.00550548	0.00552086	0.00553624	0.00555162	0.00556699	0.00558237	0.00559775	0.00561313	0.00562851	0.00564389	0.00565926	0.00567464	0.00569002	0.0057054	0.00572078	0.00573616
0.00509965	0.00510808	0.00511719	0.00512696	0.00513737	0.0051484	0.00516003	0.00517222	0.00518494	0.00519815	0.0052118	0.00522586	0.0052403	0.00525506	0.0052701	0.00528541	0.00530093	0.00531663	0.0053325	0.0053485	0.00536461	0.00538081	0.00539701	0.00541321	0.00542941	0.00544562	0.00546182	0.00547802	0.00549422	0.00551042	0.00552662	0.00554282	0.00555902	0.00557523	0.00559143	0.00560763	0.00562383	0.00564003	0.00565623	0.00567243	0.00568864	0.00570484	0.00572104	0.00573724	0.00575344	0.00576964	0.00578584	0.00580204	0.00581825	0.00583445
0.00516108	0.00516994	0.0051795	0.00518975	0.00520069	0.00521227	0.00522448	0.00523727	0.00525063	0.00526449	0.00527883	0.00529359	0.00530874	0.00532424	0.00534004	0.0053561	0.0053724	0.00538889	0.00540555	0.00542234	0.00543926	0.00545627	0.00547327	0.00549028	0.00550729	0.0055243	0.00554131	0.00555832	0.00557533	0.00559234	0.00560935	0.00562636	0.00564337	0.00566038	0.00567739	0.0056944	0.0057114	0.00572841	0.00574542	0.00576243	0.00577944	0.00579645	0.00581346	0.00583047	0.00584748	0.00586449	0.0058815	0.00589851	0.00591552	0.00593253
0.00522307	0.00523234	0.00524234	0.00525307	0.00526451	0.00527663	0.00528941	0.0053028	0.00531677	0.00533128	0.00534628	0.00536174	0.00537759	0.00539381	0.00541034	0.00542715	0.0054442	0.00546146	0.00547889	0.00549647	0.00551417	0.00553197	0.00554977	0.00556757	0.00558537	0.00560316	0.00562096	0.00563876	0.00565656	0.00567436	0.00569216	0.00570996	0.00572776	0.00574556	0.00576336	0.00578116	0.00579896	0.00581676	0.00583456	0.00585236	0.00587016	0.00588796	0.00590576	0.00592356	0.00594136	0.00595916	0.00597696	0.00599475	0.00601255	0.00603035
0.00528571	0.00529538	0.00530581	0.00531701	0.00532894	0.00534159	0.00535491	0.00536889	0.00538346	0.0053986	0.00541425	0.00543037	0.00544691	0.00546382	0.00548107	0.00549861	0.0055164	0.0055344	0.00555259	0.00557092	0.00558939	0.00560796	0.00562653	0.00564509	0.00566366	0.00568223	0.0057008	0.00571937	0.00573794	0.00575651	0.00577508	0.00579365	0.00581221	0.00583078	0.00584935	0.00586792	0.00588649	0.00590506	0.00592363	0.0059422	0.00596077	0.00597933	0.0059979	0.00601647	0.00603504	0.00605361	0.00607218	0.00609075	0.00610932	0.00612789
0.0053491	0.00535916	0.00537002	0.00538166	0.00539407	0.00540723	0.00542109	0.00543562	0.00545078	0.00546652	0.0054828	0.00549957	0.00551677	0.00553437	0.00555231	0.00557055	0.00558905	0.00560778	0.00562669	0.00564576	0.00566497	0.00568428	0.0057036	0.00572291	0.00574222	0.00576154	0.00578085	0.00580017	0.00581948	0.00583879	0.00585811	0.00587742	0.00589674	0.00591605	0.00593536	0.00595468	0.00597399	0.00599331	0.00601262	0.00603193	0.00605125	0.00607056	0.00608988	0.00610919	0.00612851	0.00614782	0.00616713	0.00618645	0.00620576	0.00622508
0.00541337	0.0054238	0.00543506	0.00544714	0.00546001	0.00547365	0.00548803	0.0055031	0.00551882	0.00553515	0.00555203	0.00556942	0.00558726	0.00560551	0.00562412	0.00564304	0.00566223	0.00568165	0.00570126	0.00572105	0.00574096	0.00576099	0.00578103	0.00580106	0.00582109	0.00584112	0.00586115	0.00588118	0.00590121	0.00592124	0.00594128	0.00596131	0.00598134	0.00600137	0.0060214	0.00604143	0.00606146	0.00608149	0.00610153	0.00612156	0.00614159	0.00616162	0.00618165	0.00620168	0.00622171	0.00624174	0.00626178	0.00628181	0.00630184	0.00632187
0.00547863	0.00548941	0.00550106	0.00551355	0.00552686	0.00554097	0.00555584	0.00557143	0.00558769	0.00560457	0.00562204	0.00564002	0.00565847	0.00567735	0.00569659	0.00571615	0.005736	0.00575608	0.00577637	0.00579683	0.00581743	0.00583815	0.00585886	0.00587958	0.0059003	0.00592101	0.00594173	0.00596245	0.00598316	0.00600388	0.0060246	0.00604531	0.00606603	0.00608675	0.00610746	0.00612818	0.0061489	0.00616961	0.00619033	0.00621105	0.00623176	0.00625248	0.0062732	0.00629391	0.00631463	0.00633535	0.00635606	0.00637678	0.0063975	0.00641821
0.005545	0.00555613	0.00556814	0.00558102	0.00559475	0.0056093	0.00562464	0.00564071	0.00565749	0.0056749	0.00569291	0.00571146	0.00573049	0.00574995	0.0057698	0.00578998	0.00581045	0.00583116	0.00585209	0.00587319	0.00589443	0.0059158	0.00593716	0.00595853	0.0059799	0.00600126	0.00602263	0.006044	0.00606536	0.00608673	0.00610809	0.00612946	0.00615083	0.00617219	0.00619356	0.00621492	0.00623629	0.00625766	0.00627902	0.00630039	0.00632175	0.00634312	0.00636449	0.00638585	0.00640722	0.00642859	0.00644995	0.00647132	0.00649268	0.00651405
0.00561263	0.00562408	0.00563643	0.00564968	0.0056638	0.00567877	0.00569454	0.00571107	0.00572832	0.00574624	0.00576476	0.00578384	0.00580341	0.00582343	0.00584384	0.0058646	0.00588565	0.00590695	0.00592848	0.00595018	0.00597203	0.005994	0.00601598	0.00603796	0.00605993	0.00608191	0.00610388	0.00612586	0.00614783	0.00616981	0.00619178	0.00621376	0.00623573	0.00625771	0.00627969	0.00630166	0.00632364	0.00634561	0.00636759	0.00638956	0.00641154	0.00643351	0.00645549	0.00647746	0.00649944	0.00652142	0.00654339	0.00656537	0.00658734	0.00660932
0.00568165	0.00569339	0.00570606	0.00571965	0.00573413	0.00574948	0.00576566	0.00578262	0.00580031	0.00581869	0.00583769	0.00585725	0.00587733	0.00589786	0.0059188	0.00594009	0.00596168	0.00598354	0.00600561	0.00602787	0.00605028	0.00607282	0.00609536	0.00611791	0.00614045	0.00616299	0.00618553	0.00620807	0.00623061	0.00625315	0.00627569	0.00629823	0.00632077	0.00634331	0.00636585	0.00638839	0.00641093	0.00643347	0.00645601	0.00647855	0.00650109	0.00652363	0.00654617	0.00656872	0.00659126	0.0066138	0.00663634	0.00665888	0.00668142	0.00670396
0.00575218	0.00576419	0.00577715	0.00579105	0.00580587	0.00582157	0.00583812	0.00585546	0.00587356	0.00589236	0.00591179	0.00593181	0.00595234	0.00597335	0.00599477	0.00601654	0.00603863	0.00606098	0.00608356	0.00610633	0.00612926	0.00615232	0.00617537	0.00619843	0.00622149	0.00624455	0.0062676	0.00629066	0.00631372	0.00633677	0.00635983	0.00638289	0.00640594	0.006429	0.00645206	0.00647511	0.00649817	0.00652123	0.00654429	0.00656734	0.0065904	0.00661346	0.00663651	0.00665957	0.00668263	0.00670568	0.00672874	0.0067518	0.00677485	0.00679791
0.00582435	0.0058366	0.00584983	0.00586401	0.00587912	0.00589514	0.00591202	0.00592972	0.00594818	0.00596735	0.00598718	0.00600759	0.00602854	0.00604997	0.00607182	0.00609403	0.00611657	0.00613937	0.0061624	0.00618563	0.00620902	0.00623254	0.00625606	0.00627958	0.0063031	0.00632662	0.00635014	0.00637366	0.00639718	0.00642071	0.00644423	0.00646775	0.00649127	0.00651479	0.00653831	0.00656183	0.00658535	0.00660887	0.00663239	0.00665591	0.00667943	0.00670295	0.00672647	0.00675	0.00677352	0.00679704	0.00682056	0.00684408	0.0068676	0.00689112
0.00589829	0.00591075	0.0059242	0.00593863	0.00595401	0.0059703	0.00598748	0.00600548	0.00602426	0.00604377	0.00606393	0.0060847	0.00610602	0.00612782	0.00615004	0.00617264	0.00619556	0.00621876	0.00624219	0.00626582	0.00628962	0.00631355	0.00633747	0.0063614	0.00638533	0.00640926	0.00643318	0.00645711	0.00648104	0.00650497	0.0065289	0.00655282	0.00657675	0.00660068	0.00662461	0.00664854	0.00667246	0.00669639	0.00672032	0.00674425	0.00676818	0.0067921	0.00681603	0.00683996	0.00686389	0.00688782	0.00691174	0.00693567	0.0069596	0.00698353
0.00597411	0.00598675	0.00600039	0.00601503	0.00603063	0.00604716	0.00606458	0.00608285	0.0061019	0.00612169	0.00614215	0.00616322	0.00618485	0.00620696	0.00622951	0.00625243	0.00627569	0.00629922	0.006323	0.00634697	0.00637111	0.00639538	0.00641966	0.00644393	0.00646821	0.00649248	0.00651676	0.00654103	0.00656531	0.00658958	0.00661386	0.00663813	0.00666241	0.00668668	0.00671096	0.00673523	0.00675951	0.00678378	0.00680806	0.00683233	0.00685661	0.00688088	0.00690516	0.00692943	0.00695371	0.00697798	0.00700226	0.00702653	0.00705081	0.00707508
0.00605189	0.00606468	0.00607849	0.00609329	0.00610908	0.0061258	0.00614343	0.00616191	0.00618118	0.0062012	0.0062219	0.00624322	0.0062651	0.00628747	0.00631028	0.00633348	0.006357	0.00638081	0.00640486	0.00642912	0.00645354	0.0064781	0.00650266	0.00652721	0.00655177	0.00657633	0.00660089	0.00662545	0.00665001	0.00667457	0.00669913	0.00672369	0.00674824	0.0067728	0.00679736	0.00682192	0.00684648	0.00687104	0.0068956	0.00692016	0.00694472	0.00696928	0.00699383	0.00701839	0.00704295	0.00706751	0.00709207	0.00711663	0.00714119	0.00716575
0.00613173	0.00614464	0.00615857	0.0061735	0.00618943	0.0062063	0.00622408	0.00624272	0.00626217	0.00628237	0.00630325	0.00632476	0.00634683	0.0063694	0.00639242	0.00641582	0.00643955	0.00646357	0.00648784	0.00651231	0.00653694	0.00656172	0.0065865	0.00661128	0.00663605	0.00666083	0.00668561	0.00671038	0.00673516	0.00675994	0.00678471	0.00680949	0.00683427	0.00685905	0.00688382	0.0069086	0.00693338	0.00695815	0.00698293	0.00700771	0.00703248	0.00705726	0.00708204	0.00710682	0.00713159	0.00715637	0.00718115	0.00720592	0.0072307	0.00725548
0.0062137	0.00622668	0.00624069	0.00625572	0.00627174	0.00628871	0.0063066	0.00632536	0.00634492	0.00636524	0.00638625	0.00640789	0.0064301	0.0064528	0.00647596	0.0064995	0.00652338	0.00654755	0.00657196	0.00659657	0.00662136	0.00664629	0.00667122	0.00669614	0.00672107	0.006746	0.00677092	0.00679585	0.00682078	0.0068457	0.00687063	0.00689556	0.00692049	0.00694541	0.00697034	0.00699527	0.00702019	0.00704512	0.00707005	0.00709498	0.0071199	0.00714483	0.00716976	0.00719468	0.00721961	0.00724454	0.00726947	0.00729439	0.00731932	0.00734425
0.00629782	0.00631085	0.0063249	0.00633998	0.00635605	0.00637308	0.00639103	0.00640985	0.00642948	0.00644986	0.00647094	0.00649265	0.00651492	0.00653771	0.00656093	0.00658455	0.00660851	0.00663275	0.00665724	0.00668194	0.00670681	0.00673182	0.00675682	0.00678183	0.00680684	0.00683185	0.00685685	0.00688186	0.00690687	0.00693188	0.00695689	0.00698189	0.0070069	0.00703191	0.00705692	0.00708192	0.00710693	0.00713194	0.00715695	0.00718196	0.00720696	0.00723197	0.00725698	0.00728199	0.00730699	0.007332	0.00735701	0.00738202	0.00740703	0.00743203
0.00638414	0.00639717	0.00641123	0.00642632	0.00644239	0.00645943	0.00647739	0.00649621	0.00651585	0.00653624	0.00655733	0.00657905	0.00660133	0.00662412	0.00664736	0.00667099	0.00669496	0.00671921	0.00674371	0.00676842	0.0067933	0.00681832	0.00684333	0.00686835	0.00689337	0.00691839	0.00694341	0.00696842	0.00699344	0.00701846	0.00704348	0.0070685	0.00709352	0.00711853	0.00714355	0.00716857	0.00719359	0.00721861	0.00724363	0.00726864	0.00729366	0.00731868	0.0073437	0.00736872	0.00739374	0.00741875	0.00744377	0.00746879	0.00749381	0.00751883
0.00647265	0.00648565	0.00649968	0.00651472	0.00653076	0.00654776	0.00656567	0.00658445	0.00660404	0.00662439	0.00664542	0.00666709	0.00668932	0.00671206	0.00673524	0.00675881	0.00678272	0.00680692	0.00683136	0.00685601	0.00688083	0.00690579	0.00693075	0.0069557	0.00698066	0.00700562	0.00703058	0.00705554	0.0070805	0.00710546	0.00713041	0.00715537	0.00718033	0.00720529	0.00723025	0.00725521	0.00728017	0.00730512	0.00733008	0.00735504	0.00738	0.00740496	0.00742992	0.00745488	0.00747983	0.00750479	0.00752975	0.00755471	0.00757967	0.00760463
0.00656333	0.00657626	0.00659022	0.00660518	0.00662114	0.00663805	0.00665587	0.00667455	0.00669404	0.00671428	0.00673521	0.00675676	0.00677888	0.0068015	0.00682456	0.00684801	0.0068718	0.00689587	0.00692018	0.0069447	0.00696939	0.00699422	0.00701905	0.00704388	0.00706871	0.00709354	0.00711837	0.0071432	0.00716803	0.00719286	0.00721769	0.00724252	0.00726735	0.00729217	0.007317	0.00734183	0.00736666	0.00739149	0.00741632	0.00744115	0.00746598	0.00749081	0.00751564	0.00754047	0.0075653	0.00759013	0.00761496	0.00763978	0.00766461	0.00768944
0.00665614	0.00666897	0.00668281	0.00669766	0.00671349	0.00673027	0.00674794	0.00676648	0.00678581	0.00680589	0.00682665	0.00684803	0.00686997	0.00689241	0.00691529	0.00693856	0.00696215	0.00698603	0.00701016	0.00703448	0.00705897	0.0070836	0.00710824	0.00713287	0.0071575	0.00718213	0.00720676	0.00723139	0.00725603	0.00728066	0.00730529	0.00732992	0.00735455	0.00737918	0.00740382	0.00742845	0.00745308	0.00747771	0.00750234	0.00752698	0.00755161	0.00757624	0.00760087	0.0076255	0.00765013	0.00767477	0.0076994	0.00772403	0.00774866	0.00777329
0.00675102	0.00676371	0.00677741	0.0067921	0.00680776	0.00682435	0.00684184	0.00686018	0.0068793	0.00689917	0.00691971	0.00694086	0.00696256	0.00698476	0.0070074	0.00703041	0.00705375	0.00707738	0.00710124	0.00712531	0.00714954	0.00717391	0.00719827	0.00722264	0.00724701	0.00727138	0.00729574	0.00732011	0.00734448	0.00736885	0.00739321	0.00741758	0.00744195	0.00746632	0.00749069	0.00751505	0.00753942	0.00756379	0.00758816	0.00761252	0.00763689	0.00766126	0.00768563	0.00771	0.00773436	0.00775873	0.0077831	0.00780747	0.00783183	0.0078562
0.00684789	0.00686041	0.00687393	0.00688842	0.00690387	0.00692024	0.00693749	0.00695558	0.00697445	0.00699405	0.00701431	0.00703518	0.00705659	0.00707849	0.00710082	0.00712353	0.00714656	0.00716986	0.00719341	0.00721715	0.00724105	0.00726509	0.00728913	0.00731317	0.00733721	0.00736125	0.00738529	0.00740933	0.00743337	0.00745741	0.00748145	0.00750549	0.00752953	0.00755357	0.00757761	0.00760165	0.00762569	0.00764973	0.00767377	0.00769781	0.00772185	0.00774589	0.00776993	0.00779397	0.00781801	0.00784205	0.00786609	0.00789013	0.00791417	0.00793821
0.00694666	0.00695898	0.00697228	0.00698654	0.00700174	0.00701784	0.00703482	0.00705261	0.00707118	0.00709046	0.00711039	0.00713092	0.00715199	0.00717354	0.0071955	0.00721784	0.0072405	0.00726343	0.00728659	0.00730995	0.00733347	0.00735712	0.00738077	0.00740442	0.00742807	0.00745172	0.00747537	0.00749902	0.00752268	0.00754633	0.00756998	0.00759363	0.00761728	0.00764093	0.00766458	0.00768824	0.00771189	0.00773554	0.00775919	0.00778284	0.00780649	0.00783014	0.00785379	0.00787745	0.0079011	0.00792475	0.0079484	0.00797205	0.0079957	0.00801935
0.00704722	0.00705931	0.00707235	0.00708634	0.00710126	0.00711706	0.00713371	0.00715117	0.00716939	0.0071883	0.00720786	0.00722801	0.00724868	0.00726982	0.00729137	0.00731329	0.00733552	0.00735802	0.00738074	0.00740366	0.00742673	0.00744994	0.00747314	0.00749635	0.00751955	0.00754276	0.00756596	0.00758917	0.00761238	0.00763558	0.00765879	0.00768199	0.0077052	0.0077284	0.00775161	0.00777481	0.00779802	0.00782122	0.00784443	0.00786763	0.00789084	0.00791405	0.00793725	0.00796046	0.00798366	0.00800687	0.00803007	0.00805328	0.00807648	0.00809969
0.00714945	0.00716128	0.00717404	0.00718773	0.00720232	0.00721778	0.00723408	0.00725116	0.00726899	0.0072875	0.00730663	0.00732634	0.00734657	0.00736726	0.00738835	0.00740979	0.00743154	0.00745356	0.00747579	0.00749821	0.00752079	0.0075435	0.00756621	0.00758891	0.00761162	0.00763432	0.00765703	0.00767974	0.00770244	0.00772515	0.00774785	0.00777056	0.00779327	0.00781597	0.00783868	0.00786138	0.00788409	0.0079068	0.0079295	0.00795221	0.00797491	0.00799762	0.00802032	0.00804303	0.00806574	0.00808844	0.00811115	0.00813385	0.00815656	0.00817927
0.00725322	0.00726476	0.00727722	0.00729058	0.00730482	0.0073199	0.00733581	0.00735248	0.00736987	0.00738793	0.00740661	0.00742584	0.00744558	0.00746576	0.00748634	0.00750727	0.00752849	0.00754998	0.00757168	0.00759356	0.00761559	0.00763775	0.0076599	0.00768206	0.00770422	0.00772637	0.00774853	0.00777069	0.00779285	0.007815	0.00783716	0.00785932	0.00788147	0.00790363	0.00792579	0.00794795	0.0079701	0.00799226	0.00801442	0.00803657	0.00805873	0.00808089	0.00810305	0.0081252	0.00814736	0.00816952	0.00819167	0.00821383	0.00823599	0.00825814
0.00735841	0.00736964	0.00738176	0.00739476	0.00740862	0.0074233	0.00743878	0.007455	0.00747193	0.0074895	0.00750768	0.0075264	0.0075456	0.00756525	0.00758528	0.00760564	0.0076263	0.0076472	0.00766832	0.00768961	0.00771106	0.00773262	0.00775418	0.00777574	0.00779731	0.00781887	0.00784043	0.007862	0.00788356	0.00790512	0.00792669	0.00794825	0.00796981	0.00799137	0.00801294	0.0080345	0.00805606	0.00807763	0.00809919	0.00812075	0.00814232	0.00816388	0.00818544	0.008207	0.00822857	0.00825013	0.00827169	0.00829326	0.00831482	0.00833638
0.00746487	0.00747577	0.00748753	0.00750015	0.0075136	0.00752785	0.00754287	0.00755862	0.00757505	0.0075921	0.00760974	0.00762791	0.00764655	0.00766562	0.00768506	0.00770482	0.00772487	0.00774516	0.00776565	0.00778632	0.00780713	0.00782806	0.00784899	0.00786992	0.00789084	0.00791177	0.0079327	0.00795363	0.00797455	0.00799548	0.00801641	0.00803734	0.00805827	0.00807919	0.00810012	0.00812105	0.00814198	0.00816291	0.00818383	0.00820476	0.00822569	0.00824662	0.00826754	0.00828847	0.0083094	0.00833033	0.00835126	0.00837218	0.00839311	0.00841404
0.00757248	0.00758303	0.00759442	0.00760663	0.00761965	0.00763344	0.00764798	0.00766322	0.00767912	0.00769563	0.0077127	0.00773029	0.00774833	0.00776678	0.0077856	0.00780473	0.00782413	0.00784377	0.00786361	0.00788361	0.00790375	0.00792401	0.00794427	0.00796452	0.00798478	0.00800503	0.00802529	0.00804555	0.0080658	0.00808606	0.00810631	0.00812657	0.00814683	0.00816708	0.00818734	0.00820759	0.00822785	0.00824811	0.00826836	0.00828862	0.00830887	0.00832913	0.00834939	0.00836964	0.0083899	0.00841015	0.00843041	0.00845066	0.00847092	0.00849118
0.00768111	0.00769129	0.00770229	0.00771407	0.00772664	0.00773995	0.00775398	0.00776869	0.00778404	0.00779998	0.00781646	0.00783343	0.00785084	0.00786866	0.00788682	0.00790528	0.00792401	0.00794297	0.00796211	0.00798142	0.00800086	0.00802041	0.00803996	0.00805952	0.00807907	0.00809862	0.00811817	0.00813772	0.00815727	0.00817682	0.00819638	0.00821593	0.00823548	0.00825503	0.00827458	0.00829413	0.00831368	0.00833324	0.00835279	0.00837234	0.00839189	0.00841144	0.00843099	0.00845054	0.00847009	0.00848965	0.0085092	0.00852875	0.0085483	0.00856785
0.00779064	0.00780044	0.00781102	0.00782236	0.00783446	0.00784727	0.00786078	0.00787494	0.00788971	0.00790505	0.00792091	0.00793724	0.007954	0.00797115	0.00798863	0.0080064	0.00802443	0.00804267	0.0080611	0.00807968	0.0080984	0.00811721	0.00813603	0.00815485	0.00817367	0.00819249	0.0082113	0.00823012	0.00824894	0.00826776	0.00828658	0.00830539	0.00832421	0.00834303	0.00836185	0.00838067	0.00839948	0.0084183	0.00843712	0.00845594	0.00847476	0.00849358	0.00851239	0.00853121	0.00855003	0.00856885	0.00858767	0.00860648	0.0086253	0.00864412
0.00790095	0.00791035	0.0079205	0.00793139	0.007943	0.0079553	0.00796826	0.00798185	0.00799602	0.00801074	0.00802596	0.00804164	0.00805773	0.00807418	0.00809096	0.00810801	0.00812531	0.00814282	0.00816051	0.00817834	0.0081963	0.00821436	0.00823242	0.00825048	0.00826854	0.0082866	0.00830466	0.00832272	0.00834078	0.00835884	0.0083769	0.00839496	0.00841302	0.00843108	0.00844914	0.0084672	0.00848526	0.00850332	0.00852138	0.00853944	0.0085575	0.00857556	0.00859362	0.00861168	0.00862974	0.00864779	0.00866585	0.00868391	0.00870197	0.00872003
0.00801193	0.00802092	0.00803064	0.00804106	0.00805216	0.00806393	0.00807633	0.00808933	0.0081029	0.00811698	0.00813154	0.00814654	0.00816194	0.00817768	0.00819373	0.00821005	0.0082266	0.00824336	0.00826028	0.00827734	0.00829453	0.00831181	0.00832909	0.00834637	0.00836365	0.00838093	0.00839821	0.00841549	0.00843277	0.00845005	0.00846733	0.00848461	0.00850188	0.00851916	0.00853644	0.00855372	0.008571	0.00858828	0.00860556	0.00862284	0.00864012	0.0086574	0.00867468	0.00869196	0.00870924	0.00872652	0.0087438	0.00876108	0.00877836	0.00879564
0.00812348	0.00813206	0.00814133	0.00815126	0.00816185	0.00817308	0.00818491	0.00819731	0.00821025	0.00822368	0.00823757	0.00825188	0.00826656	0.00828158	0.00829688	0.00831245	0.00832824	0.00834422	0.00836036	0.00837664	0.00839302	0.00840951	0.00842599	0.00844247	0.00845895	0.00847543	0.00849191	0.0085084	0.00852488	0.00854136	0.00855784	0.00857432	0.0085908	0.00860729	0.00862377	0.00864025	0.00865673	0.00867321	0.00868969	0.00870618	0.00872266	0.00873914	0.00875562	0.0087721	0.00878858	0.00880507	0.00882155	0.00883803	0.00885451	0.00887099
0.00823552	0.00824368	0.00825248	0.00826193	0.008272	0.00828267	0.00829391	0.0083057	0.008318	0.00833077	0.00834398	0.00835758	0.00837153	0.00838581	0.00840036	0.00841516	0.00843017	0.00844536	0.0084607	0.00847617	0.00849175	0.00850742	0.00852309	0.00853876	0.00855442	0.00857009	0.00858576	0.00860143	0.0086171	0.00863276	0.00864843	0.0086641	0.00867977	0.00869544	0.0087111	0.00872677	0.00874244	0.00875811	0.00877378	0.00878944	0.00880511	0.00882078	0.00883645	0.00885211	0.00886778	0.00888345	0.00889912	0.00891479	0.00893045	0.00894612
0.00834796	0.00835569	0.00836403	0.00837298	0.00838252	0.00839262	0.00840327	0.00841444	0.00842609	0.00843819	0.0084507	0.00846358	0.0084768	0.00849032	0.00850411	0.00851812	0.00853234	0.00854673	0.00856126	0.00857592	0.00859068	0.00860552	0.00862036	0.0086352	0.00865004	0.00866488	0.00867972	0.00869456	0.0087094	0.00872425	0.00873909	0.00875393	0.00876877	0.00878361	0.00879845	0.00881329	0.00882813	0.00884297	0.00885782	0.00887266	0.0088875	0.00890234	0.00891718	0.00893202	0.00894686	0.0089617	0.00897654	0.00899139	0.00900623	0.00902107
0.00846074	0.00846803	0.0084759	0.00848435	0.00849335	0.00850288	0.00851293	0.00852347	0.00853446	0.00854588	0.00855768	0.00856983	0.00858231	0.00859507	0.00860807	0.0086213	0.00863471	0.00864829	0.008662	0.00867583	0.00868976	0.00870376	0.00871776	0.00873177	0.00874577	0.00875977	0.00877378	0.00878778	0.00880179	0.00881579	0.00882979	0.0088438	0.0088578	0.0088718	0.00888581	0.00889981	0.00891381	0.00892782	0.00894182	0.00895582	0.00896983	0.00898383	0.00899784	0.00901184	0.00902584	0.00903985	0.00905385	0.00906785	0.00908186	0.00909586
0.0085737	0.00858055	0.00858795	0.00859588	0.00860434	0.0086133	0.00862275	0.00863265	0.00864298	0.00865371	0.0086648	0.00867622	0.00868795	0.00869994	0.00871216	0.00872459	0.0087372	0.00874995	0.00876284	0.00877584	0.00878892	0.00880208	0.00881525	0.00882841	0.00884157	0.00885473	0.00886789	0.00888105	0.00889421	0.00890737	0.00892053	0.00893369	0.00894685	0.00896001	0.00897317	0.00898633	0.00899949	0.00901265	0.00902581	0.00903897	0.00905213	0.00906529	0.00907845	0.00909161	0.00910477	0.00911793	0.00913109	0.00914425	0.00915741	0.00917057
0.00868666	0.00869307	0.0087	0.00870742	0.00871534	0.00872372	0.00873256	0.00874183	0.0087515	0.00876154	0.00877192	0.00878261	0.00879358	0.0088048	0.00881625	0.00882788	0.00883968	0.00885162	0.00886368	0.00887584	0.00888809	0.00890041	0.00891273	0.00892504	0.00893736	0.00894968	0.00896199	0.00897431	0.00898663	0.00899894	0.00901126	0.00902358	0.0090359	0.00904821	0.00906053	0.00907285	0.00908516	0.00909748	0.0091098	0.00912211	0.00913443	0.00914675	0.00915906	0.00917138	0.0091837	0.00919602	0.00920833	0.00922065	0.00923297	0.00924528
0.00879962	0.00880559	0.00881204	0.00881896	0.00882633	0.00883415	0.00884238	0.00885101	0.00886002	0.00886937	0.00887904	0.008889	0.00889922	0.00890967	0.00892033	0.00893117	0.00894216	0.00895328	0.00896452	0.00897585	0.00898726	0.00899873	0.00901021	0.00902168	0.00903315	0.00904463	0.0090561	0.00906757	0.00907905	0.00909052	0.009102	0.00911347	0.00912494	0.00913642	0.00914789	0.00915936	0.00917084	0.00918231	0.00919378	0.00920526	0.00921673	0.00922821	0.00923968	0.00925115	0.00926263	0.0092741	0.00928557	0.00929705	0.00930852	0.00931999
0.00891258	0.00891811	0.00892409	0.0089305	0.00893733	0.00894457	0.0089522	0.00896019	0.00896854	0.0089772	0.00898616	0.00899539	0.00900486	0.00901454	0.00902442	0.00903446	0.00904464	0.00905495	0.00906536	0.00907586	0.00908643	0.00909706	0.00910769	0.00911832	0.00912895	0.00913958	0.00915021	0.00916084	0.00917147	0.0091821	0.00919273	0.00920336	0.00921399	0.00922462	0.00923525	0.00924588	0.00925651	0.00926714	0.00927777	0.0092884	0.00929903	0.00930966	0.00932029	0.00933092	0.00934155	0.00935218	0.00936282	0.00937345	0.00938408	0.00939471
0.00902553	0.00903063	0.00903613	0.00904203	0.00904832	0.00905499	0.00906201	0.00906938	0.00907706	0.00908504	0.00909328	0.00910178	0.0091105	0.00911941	0.00912851	0.00913775	0.00914712	0.00915661	0.0091662	0.00917586	0.00918559	0.00919538	0.00920517	0.00921496	0.00922474	0.00923453	0.00924432	0.0092541	0.00926389	0.00927368	0.00928346	0.00929325	0.00930304	0.00931283	0.00932261	0.0093324	0.00934219	0.00935197	0.00936176	0.00937155	0.00938133	0.00939112	0.00940091	0.0094107	0.00942048	0.00943027	0.00944006	0.00944984	0.00945963	0.00946942
0.00913849	0.00914315	0.00914818	0.00915357	0.00915932	0.00916541	0.00917183	0.00917856	0.00918558	0.00919287	0.00920041	0.00920817	0.00921614	0.00922428	0.00923259	0.00924104	0.00924961	0.00925828	0.00926704	0.00927587	0.00928476	0.00929371	0.00930265	0.00931159	0.00932054	0.00932948	0.00933842	0.00934737	0.00935631	0.00936526	0.0093742	0.00938314	0.00939209	0.00940103	0.00940997	0.00941892	0.00942786	0.0094368	0.00944575	0.00945469	0.00946364	0.00947258	0.00948152	0.00949047	0.00949941	0.00950835	0.0095173	0.00952624	0.00953519	0.00954413
0.00925145	0.00925567	0.00926023	0.00926511	0.00927031	0.00927583	0.00928164	0.00928774	0.0092941	0.0093007	0.00930753	0.00931456	0.00932177	0.00932915	0.00933668	0.00934433	0.00935209	0.00935994	0.00936787	0.00937587	0.00938393	0.00939203	0.00940013	0.00940823	0.00941633	0.00942443	0.00943253	0.00944063	0.00944873	0.00945683	0.00946493	0.00947303	0.00948113	0.00948923	0.00949733	0.00950544	0.00951354	0.00952164	0.00952974	0.00953784	0.00954594	0.00955404	0.00956214	0.00957024	0.00957834	0.00958644	0.00959454	0.00960264	0.00961074	0.00961884
0.00936441	0.00936819	0.00937227	0.00937665	0.00938131	0.00938625	0.00939146	0.00939692	0.00940262	0.00940853	0.00941465	0.00942095	0.00942741	0.00943402	0.00944077	0.00944762	0.00945457	0.00946161	0.00946871	0.00947588	0.0094831	0.00949035	0.00949761	0.00950487	0.00951212	0.00951938	0.00952664	0.0095339	0.00954115	0.00954841	0.00955567	0.00956292	0.00957018	0.00957744	0.0095847	0.00959195	0.00959921	0.00960647	0.00961372	0.00962098	0.00962824	0.0096355	0.00964275	0.00965001	0.00965727	0.00966452	0.00967178	0.00967904	0.00968629	0.00969355
0.00947747	0.00948081	0.00948442	0.00948829	0.00949241	0.00949678	0.00950138	0.00950621	0.00951124	0.00951647	0.00952188	0.00952745	0.00953316	0.009539	0.00954496	0.00955102	0.00955717	0.00956339	0.00956967	0.009576	0.00958238	0.0095888	0.00959521	0.00960162	0.00960804	0.00961445	0.00962087	0.00962728	0.0096337	0.00964011	0.00964653	0.00965294	0.00965936	0.00966577	0.00967218	0.0096786	0.00968501	0.00969143	0.00969784	0.00970426	0.00971067	0.00971709	0.0097235	0.00972992	0.00973633	0.00974275	0.00974916	0.00975557	0.00976199	0.0097684
0.00959112	0.00959403	0.00959716	0.00960052	0.00960411	0.0096079	0.00961191	0.0096161	0.00962048	0.00962503	0.00962973	0.00963457	0.00963954	0.00964462	0.0096498	0.00965506	0.0096604	0.00966581	0.00967127	0.00967678	0.00968233	0.0096879	0.00969348	0.00969906	0.00970463	0.00971021	0.00971579	0.00972136	0.00972694	0.00973252	0.00973809	0.00974367	0.00974925	0.00975482	0.0097604	0.00976598	0.00977155	0.00977713	0.00978271	0.00978828	0.00979386	0.00979944	0.00980501	0.00981059	0.00981617	0.00982174	0.00982732	0.0098329	0.00983847	0.00984405
0.00970548	0.00970795	0.00971062	0.00971348	0.00971653	0.00971976	0.00972316	0.00972673	0.00973046	0.00973432	0.00973832	0.00974244	0.00974667	0.00975099	0.0097554	0.00975988	0.00976442	0.00976902	0.00977367	0.00977835	0.00978307	0.00978782	0.00979256	0.00979731	0.00980205	0.0098068	0.00981154	0.00981628	0.00982103	0.00982577	0.00983052	0.00983526	0.00984001	0.00984475	0.0098495	0.00985424	0.00985899	0.00986373	0.00986847	0.00987322	0.00987796	0.00988271	0.00988745	0.0098922	0.00989694	0.00990169	0.00990643	0.00991118	0.00991592	0.00992066
0.00982069	0.00982273	0.00982493	0.00982729	0.00982981	0.00983248	0.00983529	0.00983824	0.00984132	0.00984451	0.00984782	0.00985122	0.00985471	0.00985828	0.00986192	0.00986562	0.00986938	0.00987318	0.00987701	0.00988089	0.00988478	0.0098887	0.00989262	0.00989654	0.00990046	0.00990438	0.0099083	0.00991222	0.00991614	0.00992005	0.00992397	0.00992789	0.00993181	0.00993573	0.00993965	0.00994357	0.00994749	0.00995141	0.00995533	0.00995925	0.00996317	0.00996708	0.009971	0.00997492	0.00997884	0.00998276	0.00998668	0.0099906	0.00999452	0.00999844
0.00993691	0.00993852	0.00994027	0.00994214	0.00994413	0.00994624	0.00994847	0.0099508	0.00995324	0.00995577	0.00995838	0.00996107	0.00996384	0.00996666	0.00996954	0.00997247	0.00997544	0.00997845	0.00998149	0.00998455	0.00998764	0.00999074	0.00999384	0.00999694	0.01	0.0100031	0.0100062	0.0100093	0.0100125	0.0100156	0.0100187	0.0100218	0.0100249	0.010028	0.0100311	0.0100342	0.0100373	0.0100404	0.0100435	0.0100466	0.0100497	0.0100528	0.0100559	0.010059	0.0100621	0.0100652	0.0100683	0.0100714	0.0100745	0.0100776
0.0100543	0.0100555	0.0100568	0.0100582	0.0100597	0.0100612	0.0100629	0.0100646	0.0100664	0.0100683	0.0100702	0.0100722	0.0100742	0.0100763	0.0100785	0.0100806	0.0100828	0.010085	0.0100873	0.0100896	0.0100918	0.0100941	0.0100964	0.0100987	0.010101	0.0101033	0.0101056	0.0101079	0.0101102	0.0101125	0.0101148	0.0101171	0.0101194	0.0101217	0.010124	0.0101262	0.0101285	0.0101308	0.0101331	0.0101354	0.0101377	0.01014	0.0101423	0.0101446	0.0101469	0.0101492	0.0101515	0.0101538	0.0101561	0.0101584
0.0101731	0.0101739	0.0101747	0.0101756	0.0101766	0.0101776	0.0101787	0.0101798	0.010181	0.0101822	0.0101835	0.0101848	0.0101861	0.0101875	0.0101889	0.0101903	0.0101917	0.0101932	0.0101946	0.0101961	0.0101976	0.0101991	0.0102006	0.0102021	0.0102036	0.0102051	0.0102066	0.0102081	0.0102096	0.0102111	0.0102126	0.0102141	0.0102156	0.0102171	0.0102186	0.0102201	0.0102216	0.0102231	0.0102246	0.0102261	0.0102276	0.010229	0.0102305	0.010232	0.0102335	0.010235	0.0102365	0.010238	0.0102395	0.010241
0.0102935	0.0102939	0.0102943	0.0102947	0.0102952	0.0102957	0.0102962	0.0102967	0.0102973	0.0102979	0.0102985	0.0102991	0.0102997	0.0103004	0.010301	0.0103017	0.0103024	0.0103031	0.0103038	0.0103045	0.0103052	0.0103059	0.0103066	0.0103073	0.010308	0.0103088	0.0103095	0.0103102	0.0103109	0.0103116	0.0103123	0.010313	0.0103137	0.0103145	0.0103152	0.0103159	0.0103166	0.0103173	0.010318	0.0103187	0.0103195	0.0103202	0.0103209	0.0103216	0.0103223	0.010323	0.0103237	0.0103244	0.0103252	0.0103259
0.0104158	0.0104157	0.0104157	0.0104157	0.0104156	0.0104156	0.0104156	0.0104155	0.0104155	0.0104154	0.0104154	0.0104153	0.0104153	0.0104152	0.0104152	0.0104151	0.0104151	0.010415	0.010415	0.0104149	0.0104148	0.0104148	0.0104147	0.0104147	0.0104146	0.0104146	0.0104145	0.0104144	0.0104144	0.0104143	0.0104143	0.0104142	0.0104142	0.0104141	0.010414	0.010414	0.0104139	0.0104139	0.0104138	0.0104138	0.0104137	0.0104137	0.0104136	0.0104135	0.0104135	0.0104134	0.0104134	0.0104133	0.0104133	0.0104132
0.0105401	0.0105396	0.0105392	0.0105387	0.0105382	0.0105376	0.0105371	0.0105364	0.0105358	0.0105351	0.0105345	0.0105338	0.010533	0.0105323	0.0105316	0.0105308	0.01053	0.0105292	0.0105284	0.0105276	0.0105268	0.010526	0.0105252	0.0105244	0.0105236	0.0105228	0.010522	0.0105212	0.0105204	0.0105195	0.0105187	0.0105179	0.0105171	0.0105163	0.0105155	0.0105147	0.0105139	0.0105131	0.0105123	0.0105114	0.0105106	0.0105098	0.010509	0.0105082	0.0105074	0.0105066	0.0105058	0.010505	0.0105042	0.0105034
0.0106667	0.0106659	0.010665	0.0106641	0.0106631	0.010662	0.0106609	0.0106598	0.0106586	0.0106573	0.010656	0.0106547	0.0106533	0.0106519	0.0106504	0.010649	0.0106475	0.010646	0.0106445	0.010643	0.0106414	0.0106399	0.0106383	0.0106368	0.0106353	0.0106337	0.0106322	0.0106306	0.0106291	0.0106275	0.010626	0.0106245	0.0106229	0.0106214	0.0106198	0.0106183	0.0106167	0.0106152	0.0106136	0.0106121	0.0106106	0.010609	0.0106075	0.0106059	0.0106044	0.0106028	0.0106013	0.0105997	0.0105982	0.0105967
0.0107959	0.0107947	0.0107934	0.0107921	0.0107906	0.0107891	0.0107875	0.0107858	0.010784	0.0107822	0.0107802	0.0107783	0.0107763	0.0107742	0.0107721	0.01077	0.0107678	0.0107656	0.0107634	0.0107612	0.0107589	0.0107567	0.0107544	0.0107522	0.0107499	0.0107477	0.0107454	0.0107431	0.0107409	0.0107386	0.0107364	0.0107341	0.0107318	0.0107296	0.0107273	0.0107251	0.0107228	0.0107206	0.0107183	0.010716	0.0107138	0.0107115	0.0107093	0.010707	0.0107047	0.0107025	0.0107002	0.010698	0.0106957	0.0106935
0.0109279	0.0109264	0.0109247	0.0109229	0.010921	0.010919	0.0109169	0.0109147	0.0109124	0.01091	0.0109075	0.0109049	0.0109023	0.0108996	0.0108969	0.0108941	0.0108912	0.0108884	0.0108855	0.0108826	0.0108796	0.0108767	0.0108737	0.0108708	0.0108678	0.0108649	0.0108619	0.010859	0.010856	0.0108531	0.0108501	0.0108472	0.0108442	0.0108413	0.0108383	0.0108354	0.0108324	0.0108295	0.0108265	0.0108236	0.0108206	0.0108177	0.0108147	0.0108118	0.0108088	0.0108059	0.0108029	0.0108	0.010797	0.0107941
0.011063	0.0110611	0.011059	0.0110569	0.0110545	0.0110521	0.0110495	0.0110468	0.0110439	0.011041	0.0110379	0.0110348	0.0110316	0.0110283	0.0110249	0.0110215	0.011018	0.0110145	0.011011	0.0110074	0.0110038	0.0110002	0.0109966	0.010993	0.0109893	0.0109857	0.0109821	0.0109785	0.0109749	0.0109712	0.0109676	0.010964	0.0109604	0.0109568	0.0109532	0.0109495	0.0109459	0.0109423	0.0109387	0.0109351	0.0109315	0.0109278	0.0109242	0.0109206	0.010917	0.0109134	0.0109098	0.0109061	0.0109025	0.0108989
0.0112013	0.0111991	0.0111967	0.0111942	0.0111914	0.0111885	0.0111855	0.0111823	0.0111789	0.0111754	0.0111719	0.0111682	0.0111644	0.0111605	0.0111565	0.0111525	0.0111484	0.0111443	0.0111401	0.0111359	0.0111317	0.0111274	0.0111232	0.0111189	0.0111147	0.0111104	0.0111061	0.0111019	0.0110976	0.0110934	0.0110891	0.0110848	0.0110806	0.0110763	0.0110721	0.0110678	0.0110636	0.0110593	0.011055	0.0110508	0.0110465	0.0110423	0.011038	0.0110337	0.0110295	0.0110252	0.011021	0.0110167	0.0110124	0.0110082
0.0113432	0.0113407	0.0113379	0.011335	0.0113319	0.0113286	0.0113251	0.0113214	0.0113176	0.0113136	0.0113095	0.0113053	0.0113009	0.0112965	0.011292	0.0112874	0.0112827	0.011278	0.0112732	0.0112684	0.0112635	0.0112587	0.0112538	0.0112489	0.0112441	0.0112392	0.0112343	0.0112294	0.0112246	0.0112197	0.0112148	0.0112099	0.0112051	0.0112002	0.0111953	0.0111905	0.0111856	0.0111807	0.0111758	0.011171	0.0111661	0.0111612	0.0111564	0.0111515	0.0111466	0.0111417	0.0111369	0.011132	0.0111271	0.0111223
0.0114888	0.011486	0.0114829	0.0114796	0.0114761	0.0114724	0.0114685	0.0114644	0.0114601	0.0114556	0.011451	0.0114463	0.0114414	0.0114365	0.0114314	0.0114262	0.011421	0.0114157	0.0114104	0.011405	0.0113996	0.0113941	0.0113887	0.0113832	0.0113777	0.0113723	0.0113668	0.0113614	0.0113559	0.0113505	0.011345	0.0113396	0.0113341	0.0113286	0.0113232	0.0113177	0.0113123	0.0113068	0.0113014	0.0112959	0.0112905	0.011285	0.0112795	0.0112741	0.0112686	0.0112632	0.0112577	0.0112523	0.0112468	0.0112414
0.0116382	0.0116351	0.0116317	0.0116281	0.0116242	0.0116202	0.0116158	0.0116113	0.0116066	0.0116017	0.0115966	0.0115914	0.0115861	0.0115806	0.011575	0.0115693	0.0115636	0.0115578	0.0115519	0.0115459	0.01154	0.011534	0.011528	0.0115219	0.0115159	0.0115099	0.0115039	0.0114979	0.0114919	0.0114859	0.0114799	0.0114739	0.0114679	0.0114619	0.0114559	0.0114498	0.0114438	0.0114378	0.0114318	0.0114258	0.0114198	0.0114138	0.0114078	0.0114018	0.0113958	0.0113898	0.0113837	0.0113777	0.0113717	0.0113657
0.0117917	0.0117883	0.0117846	0.0117807	0.0117765	0.011772	0.0117673	0.0117624	0.0117573	0.011752	0.0117465	0.0117408	0.011735	0.011729	0.011723	0.0117168	0.0117106	0.0117042	0.0116978	0.0116914	0.0116849	0.0116784	0.0116718	0.0116653	0.0116588	0.0116522	0.0116457	0.0116392	0.0116326	0.0116261	0.0116196	0.0116131	0.0116065	0.0116	0.0115935	0.0115869	0.0115804	0.0115739	0.0115673	0.0115608	0.0115543	0.0115478	0.0115412	0.0115347	0.0115282	0.0115216	0.0115151	0.0115086	0.0115021	0.0114955
0.0119492	0.0119456	0.0119416	0.0119374	0.0119329	0.0119281	0.011923	0.0119178	0.0119123	0.0119065	0.0119006	0.0118945	0.0118883	0.0118819	0.0118754	0.0118687	0.011862	0.0118552	0.0118483	0.0118414	0.0118344	0.0118274	0.0118204	0.0118134	0.0118063	0.0117993	0.0117923	0.0117853	0.0117783	0.0117713	0.0117642	0.0117572	0.0117502	0.0117432	0.0117362	0.0117291	0.0117221	0.0117151	0.0117081	0.0117011	0.0116941	0.011687	0.01168	0.011673	0.011666	0.011659	0.0116519	0.0116449	0.0116379	0.0116309
0.0121109	0.012107	0.0121028	0.0120983	0.0120935	0.0120884	0.012083	0.0120774	0.0120715	0.0120654	0.0120591	0.0120526	0.012046	0.0120392	0.0120322	0.0120252	0.012018	0.0120108	0.0120035	0.0119961	0.0119886	0.0119812	0.0119737	0.0119662	0.0119587	0.0119513	0.0119438	0.0119363	0.0119288	0.0119214	0.0119139	0.0119064	0.0118989	0.0118915	0.011884	0.0118765	0.011869	0.0118616	0.0118541	0.0118466	0.0118392	0.0118317	0.0118242	0.0118167	0.0118093	0.0118018	0.0117943	0.0117868	0.0117794	0.0117719
0.0122767	0.0122726	0.0122682	0.0122634	0.0122583	0.0122529	0.0122473	0.0122413	0.0122351	0.0122287	0.012222	0.0122152	0.0122081	0.012201	0.0121936	0.0121862	0.0121786	0.0121709	0.0121632	0.0121554	0.0121476	0.0121397	0.0121318	0.0121239	0.012116	0.0121081	0.0121002	0.0120923	0.0120844	0.0120765	0.0120686	0.0120607	0.0120528	0.0120449	0.012037	0.0120291	0.0120212	0.0120133	0.0120054	0.0119975	0.0119896	0.0119817	0.0119738	0.0119659	0.011958	0.0119501	0.0119422	0.0119343	0.0119264	0.0119185
0.0124467	0.0124423	0.0124377	0.0124327	0.0124274	0.0124217	0.0124158	0.0124095	0.012403	0.0123963	0.0123893	0.0123821	0.0123747	0.0123672	0.0123595	0.0123516	0.0123437	0.0123357	0.0123276	0.0123194	0.0123111	0.0123028	0.0122946	0.0122863	0.012278	0.0122697	0.0122614	0.0122531	0.0122448	0.0122365	0.0122283	0.01222	0.0122117	0.0122034	0.0121951	0.0121868	0.0121785	0.0121703	0.012162	0.0121537	0.0121454	0.0121371	0.0121288	0.0121205	0.0121122	0.012104	0.0120957	0.0120874	0.0120791	0.0120708
0.0126207	0.0126162	0.0126113	0.0126061	0.0126005	0.0125947	0.0125885	0.0125819	0.0125752	0.0125681	0.0125608	0.0125533	0.0125456	0.0125378	0.0125297	0.0125216	0.0125133	0.0125049	0.0124964	0.0124879	0.0124793	0.0124707	0.012462	0.0124534	0.0124447	0.0124361	0.0124274	0.0124188	0.0124101	0.0124015	0.0123928	0.0123842	0.0123756	0.0123669	0.0123583	0.0123496	0.012341	0.0123323	0.0123237	0.012315	0.0123064	0.0122978	0.0122891	0.0122805	0.0122718	0.0122632	0.0122545	0.0122459	0.0122372	0.0122286
0.0127986	0.012794	0.0127889	0.0127835	0.0127777	0.0127716	0.0127652	0.0127585	0.0127514	0.0127441	0.0127365	0.0127287	0.0127208	0.0127126	0.0127043	0.0126958	0.0126872	0.0126785	0.0126697	0.0126608	0.0126519	0.012643	0.012634	0.012625	0.012616	0.0126071	0.0125981	0.0125891	0.0125802	0.0125712	0.0125622	0.0125532	0.0125443	0.0125353	0.0125263	0.0125174	0.0125084	0.0124994	0.0124905	0.0124815	0.0124725	0.0124635	0.0124546	0.0124456	0.0124366	0.0124277	0.0124187	0.0124097	0.0124007	0.0123918
0.0129804	0.0129756	0.0129704	0.0129648	0.0129588	0.0129525	0.0129459	0.0129389	0.0129316	0.0129241	0.0129163	0.0129082	0.0129	0.0128915	0.0128829	0.0128742	0.0128653	0.0128563	0.0128472	0.0128381	0.0128289	0.0128196	0.0128103	0.0128011	0.0127918	0.0127825	0.0127733	0.012764	0.0127547	0.0127455	0.0127362	0.0127269	0.0127177	0.0127084	0.0126991	0.0126899	0.0126806	0.0126713	0.0126621	0.0126528	0.0126435	0.0126343	0.012625	0.0126157	0.0126065	0.0125972	0.0125879	0.0125787	0.0125694	0.0125601
0.0131658	0.0131609	0.0131555	0.0131497	0.0131436	0.0131371	0.0131303	0.0131231	0.0131156	0.0131079	0.0130998	0.0130915	0.0130831	0.0130744	0.0130655	0.0130565	0.0130474	0.0130381	0.0130288	0.0130194	0.0130099	0.0130004	0.0129908	0.0129813	0.0129718	0.0129622	0.0129527	0.0129432	0.0129336	0.0129241	0.0129146	0.012905	0.0128955	0.012886	0.0128764	0.0128669	0.0128574	0.0128478	0.0128383	0.0128288	0.0128192	0.0128097	0.0128002	0.0127906	0.0127811	0.0127716	0.012762	0.0127525	0.012743	0.0127334
0.0133547	0.0133496	0.0133441	0.0133382	0.0133319	0.0133252	0.0133182	0.0133109	0.0133032	0.0132952	0.013287	0.0132785	0.0132698	0.0132609	0.0132518	0.0132426	0.0132332	0.0132238	0.0132142	0.0132045	0.0131948	0.0131851	0.0131753	0.0131655	0.0131557	0.013146	0.0131362	0.0131264	0.0131166	0.0131069	0.0130971	0.0130873	0.0130775	0.0130678	0.013058	0.0130482	0.0130385	0.0130287	0.0130189	0.0130091	0.0129994	0.0129896	0.0129798	0.01297	0.0129603	0.0129505	0.0129407	0.0129309	0.0129212	0.0129114
0.0135467	0.0135415	0.0135359	0.0135299	0.0135235	0.0135167	0.0135095	0.013502	0.0134941	0.013486	0.0134776	0.0134689	0.01346	0.0134509	0.0134416	0.0134322	0.0134226	0.013413	0.0134032	0.0133933	0.0133834	0.0133734	0.0133634	0.0133534	0.0133434	0.0133334	0.0133235	0.0133135	0.0133035	0.0132935	0.0132835	0.0132735	0.0132635	0.0132535	0.0132436	0.0132336	0.0132236	0.0132136	0.0132036	0.0131936	0.0131836	0.0131736	0.0131637	0.0131537	0.0131437	0.0131337	0.0131237	0.0131137	0.0131037	0.0130937
0.0137417	0.0137364	0.0137307	0.0137246	0.013718	0.0137111	0.0137038	0.0136962	0.0136882	0.0136799	0.0136713	0.0136625	0.0136534	0.0136441	0.0136347	0.013625	0.0136153	0.0136054	0.0135955	0.0135854	0.0135753	0.0135651	0.0135549	0.0135448	0.0135346	0.0135244	0.0135142	0.0135041	0.0134939	0.0134837	0.0134735	0.0134633	0.0134532	0.013443	0.0134328	0.0134226	0.0134125	0.0134023	0.0133921	0.0133819	0.0133717	0.0133616	0.0133514	0.0133412	0.013331	0.0133209	0.0133107	0.0133005	0.0132903	0.0132801
0.0139395	0.0139341	0.0139283	0.0139221	0.0139154	0.0139084	0.0139009	0.0138932	0.013885	0.0138766	0.0138679	0.0138589	0.0138497	0.0138403	0.0138306	0.0138209	0.013811	0.0138009	0.0137908	0.0137806	0.0137703	0.0137599	0.0137496	0.0137393	0.0137289	0.0137186	0.0137082	0.0136979	0.0136875	0.0136772	0.0136668	0.0136565	0.0136461	0.0136358	0.0136254	0.0136151	0.0136048	0.0135944	0.0135841	0.0135737	0.0135634	0.013553	0.0135427	0.0135323	0.013522	0.0135116	0.0135013	0.0134909	0.0134806	0.0134703
0.0141397	0.0141343	0.0141284	0.014122	0.0141153	0.0141081	0.0141006	0.0140927	0.0140845	0.0140759	0.0140671	0.014058	0.0140486	0.0140391	0.0140293	0.0140194	0.0140093	0.0139992	0.0139889	0.0139785	0.0139681	0.0139576	0.0139471	0.0139366	0.0139261	0.0139156	0.0139051	0.0138946	0.0138841	0.0138736	0.0138631	0.0138526	0.0138421	0.0138317	0.0138212	0.0138107	0.0138002	0.0137897	0.0137792	0.0137687	0.0137582	0.0137477	0.0137372	0.0137267	0.0137162	0.0137057	0.0136952	0.0136847	0.0136742	0.0136637
0.0143422	0.0143367	0.0143307	0.0143243	0.0143175	0.0143102	0.0143026	0.0142946	0.0142863	0.0142776	0.0142686	0.0142594	0.0142499	0.0142403	0.0142304	0.0142204	0.0142102	0.0141999	0.0141895	0.014179	0.0141684	0.0141578	0.0141472	0.0141365	0.0141259	0.0141153	0.0141046	0.014094	0.0140834	0.0140728	0.0140621	0.0140515	0.0140409	0.0140303	0.0140196	0.014009	0.0139984	0.0139878	0.0139771	0.0139665	0.0139559	0.0139452	0.0139346	0.013924	0.0139134	0.0139027	0.0138921	0.0138815	0.0138709	0.0138602
0.0145466	0.014541	0.014535	0.0145285	0.0145216	0.0145143	0.0145066	0.0144985	0.0144901	0.0144813	0.0144723	0.0144629	0.0144534	0.0144436	0.0144336	0.0144235	0.0144132	0.0144028	0.0143922	0.0143816	0.014371	0.0143602	0.0143495	0.0143387	0.014328	0.0143172	0.0143065	0.0142958	0.014285	0.0142743	0.0142635	0.0142528	0.0142421	0.0142313	0.0142206	0.0142098	0.0141991	0.0141883	0.0141776	0.0141669	0.0141561	0.0141454	0.0141346	0.0141239	0.0141131	0.0141024	0.0140917	0.0140809	0.0140702	0.0140594
0.0147528	0.0147472	0.0147411	0.0147345	0.0147276	0.0147202	0.0147124	0.0147042	0.0146957	0.0146869	0.0146778	0.0146683	0.0146587	0.0146488	0.0146387	0.0146285	0.0146181	0.0146076	0.014597	0.0145863	0.0145755	0.0145646	0.0145538	0.014543	0.0145321	0.0145213	0.0145104	0.0144996	0.0144887	0.0144779	0.014467	0.0144562	0.0144454	0.0144345	0.0144237	0.0144128	0.014402	0.0143911	0.0143803	0.0143695	0.0143586	0.0143478	0.0143369	0.0143261	0.0143152	0.0143044	0.0142935	0.0142827	0.0142719	0.014261
0.0149605	0.0149548	0.0149487	0.0149421	0.0149351	0.0149276	0.0149198	0.0149116	0.014903	0.0148941	0.0148848	0.0148754	0.0148656	0.0148557	0.0148455	0.0148352	0.0148247	0.0148141	0.0148034	0.0147926	0.0147817	0.0147708	0.0147599	0.0147489	0.014738	0.0147271	0.0147161	0.0147052	0.0146943	0.0146833	0.0146724	0.0146615	0.0146505	0.0146396	0.0146287	0.0146177	0.0146068	0.0145959	0.0145849	0.014574	0.0145631	0.0145521	0.0145412	0.0145303	0.0145193	0.0145084	0.0144975	0.0144865	0.0144756	0.0144647
0.0151696	0.0151638	0.0151576	0.015151	0.0151439	0.0151364	0.0151285	0.0151202	0.0151116	0.0151026	0.0150933	0.0150838	0.015074	0.0150639	0.0150537	0.0150433	0.0150327	0.0150221	0.0150113	0.0150004	0.0149895	0.0149784	0.0149674	0.0149564	0.0149454	0.0149344	0.0149234	0.0149124	0.0149014	0.0148903	0.0148793	0.0148683	0.0148573	0.0148463	0.0148353	0.0148243	0.0148133	0.0148023	0.0147912	0.0147802	0.0147692	0.0147582	0.0147472	0.0147362	0.0147252	0.0147142	0.0147031	0.0146921	0.0146811	0.0146701
0.0153797	0.0153739	0.0153677	0.015361	0.0153539	0.0153464	0.0153384	0.0153301	0.0153214	0.0153123	0.015303	0.0152934	0.0152835	0.0152734	0.0152631	0.0152526	0.015242	0.0152313	0.0152204	0.0152095	0.0151985	0.0151874	0.0151763	0.0151652	0.0151541	0.0151431	0.015132	0.0151209	0.0151098	0.0150987	0.0150876	0.0150766	0.0150655	0.0150544	0.0150433	0.0150322	0.0150211	0.0150101	0.014999	0.0149879	0.0149768	0.0149657	0.0149547	0.0149436	0.0149325	0.0149214	0.0149103	0.0148992	0.0148882	0.0148771
0.0155908	0.015585	0.0155787	0.015572	0.0155649	0.0155573	0.0155493	0.0155409	0.0155321	0.015523	0.0155137	0.015504	0.0154941	0.0154839	0.0154735	0.015463	0.0154523	0.0154415	0.0154306	0.0154196	0.0154085	0.0153974	0.0153862	0.0153751	0.015364	0.0153528	0.0153417	0.0153305	0.0153194	0.0153082	0.0152971	0.0152859	0.0152748	0.0152637	0.0152525	0.0152414	0.0152302	0.0152191	0.0152079	0.0151968	0.0151856	0.0151745	0.0151634	0.0151522	0.0151411	0.0151299	0.0151188	0.0151076	0.0150965	0.0150853
0.0158027	0.0157969	0.0157906	0.0157838	0.0157766	0.015769	0.015761	0.0157525	0.0157437	0.0157346	0.0157252	0.0157154	0.0157055	0.0156953	0.0156849	0.0156743	0.0156635	0.0156527	0.0156417	0.0156307	0.0156195	0.0156083	0.0155971	0.0155859	0.0155747	0.0155635	0.0155523	0.0155411	0.0155299	0.0155187	0.0155075	0.0154963	0.0154851	0.0154739	0.0154627	0.0154515	0.0154403	0.0154291	0.0154179	0.0154067	0.0153955	0.0153843	0.0153731	0.0153619	0.0153507	0.0153395	0.0153283	0.0153171	0.0153059	0.0152947
0.0160153	0.0160094	0.0160031	0.0159963	0.0159891	0.0159814	0.0159733	0.0159649	0.015956	0.0159469	0.0159374	0.0159276	0.0159176	0.0159073	0.0158969	0.0158863	0.0158755	0.0158646	0.0158535	0.0158424	0.0158312	0.01582	0.0158087	0.0157975	0.0157862	0.015775	0.0157637	0.0157525	0.0157412	0.01573	0.0157187	0.0157075	0.0156962	0.015685	0.0156737	0.0156625	0.0156512	0.01564	0.0156287	0.0156175	0.0156062	0.015595	0.0155837	0.0155725	0.0155612	0.0155499	0.0155387	0.0155274	0.0155162	0.0155049
0.0162283	0.0162224	0.016216	0.0162092	0.016202	0.0161943	0.0161862	0.0161777	0.0161688	0.0161596	0.0161501	0.0161403	0.0161302	0.0161199	0.0161094	0.0160987	0.0160879	0.016077	0.0160659	0.0160547	0.0160435	0.0160322	0.0160209	0.0160096	0.0159983	0.015987	0.0159757	0.0159644	0.0159531	0.0159418	0.0159305	0.0159192	0.0159079	0.0158966	0.0158853	0.015874	0.0158627	0.0158514	0.0158401	0.0158288	0.0158175	0.0158062	0.0157949	0.0157836	0.0157723	0.015761	0.0157497	0.0157384	0.0157271	0.0157158
0.0164413	0.0164354	0.016429	0.0164222	0.0164149	0.0164072	0.016399	0.0163905	0.0163816	0.0163723	0.0163628	0.0163529	0.0163428	0.0163325	0.0163219	0.0163112	0.0163003	0.0162893	0.0162782	0.016267	0.0162557	0.0162444	0.016233	0.0162217	0.0162104	0.016199	0.0161877	0.0161763	0.016165	0.0161536	0.0161423	0.0161309	0.0161196	0.0161082	0.0160969	0.0160855	0.0160742	0.0160629	0.0160515	0.0160402	0.0160288	0.0160175	0.0160061	0.0159948	0.0159834	0.0159721	0.0159607	0.0159494	0.015938	0.0159267
0.0166543	0.0166484	0.016642	0.0166351	0.0166278	0.01662	0.0166119	0.0166033	0.0165943	0.0165851	0.0165755	0.0165656	0.0165554	0.016545	0.0165344	0.0165237	0.0165128	0.0165017	0.0164906	0.0164793	0.016468	0.0164566	0.0164452	0.0164338	0.0164224	0.016411	0.0163996	0.0163882	0.0163768	0.0163654	0.0163541	0.0163427	0.0163313	0.0163199	0.0163085	0.0162971	0.0162857	0.0162743	0.0162629	0.0162515	0.0162401	0.0162287	0.0162173	0.0162059	0.0161945	0.0161831	0.0161718	0.0161604	0.016149	0.0161376
0.0168673	0.0168614	0.016855	0.0168481	0.0168407	0.0168329	0.0168247	0.0168161	0.0168071	0.0167978	0.0167881	0.0167782	0.016768	0.0167576	0.016747	0.0167362	0.0167252	0.0167141	0.0167029	0.0166916	0.0166802	0.0166688	0.0166574	0.0166459	0.0166345	0.016623	0.0166116	0.0166001	0.0165887	0.0165773	0.0165658	0.0165544	0.0165429	0.0165315	0.0165201	0.0165086	0.0164972	0.0164857	0.0164743	0.0164629	0.0164514	0.01644	0.0164285	0.0164171	0.0164057	0.0163942	0.0163828	0.0163713	0.0163599	0.0163484
0.0170804	0.0170744	0.0170679	0.017061	0.0170536	0.0170458	0.0170375	0.0170289	0.0170199	0.0170105	0.0170008	0.0169909	0.0169806	0.0169702	0.0169595	0.0169486	0.0169376	0.0169265	0.0169153	0.0169039	0.0168925	0.016881	0.0168695	0.016858	0.0168465	0.016835	0.0168236	0.0168121	0.0168006	0.0167891	0.0167776	0.0167661	0.0167546	0.0167431	0.0167316	0.0167202	0.0167087	0.0166972	0.0166857	0.0166742	0.0166627	0.0166512	0.0166397	0.0166283	0.0166168	0.0166053	0.0165938	0.0165823	0.0165708	0.0165593
0.0172934	0.0172874	0.0172809	0.0172739	0.0172665	0.0172587	0.0172504	0.0172417	0.0172327	0.0172233	0.0172135	0.0172035	0.0171932	0.0171827	0.017172	0.0171611	0.0171501	0.0171389	0.0171276	0.0171162	0.0171047	0.0170932	0.0170817	0.0170701	0.0170586	0.0170471	0.0170355	0.017024	0.0170124	0.0170009	0.0169894	0.0169778	0.0169663	0.0169548	0.0169432	0.0169317	0.0169202	0.0169086	0.0168971	0.0168856	0.016874	0.0168625	0.0168509	0.0168394	0.0168279	0.0168163	0.0168048	0.0167933	0.0167817	0.0167702
0.0175064	0.0175004	0.0174939	0.0174869	0.0174794	0.0174715	0.0174632	0.0174545	0.0174454	0.017436	0.0174262	0.0174162	0.0174059	0.0173953	0.0173845	0.0173736	0.0173625	0.0173513	0.0173399	0.0173285	0.017317	0.0173054	0.0172938	0.0172822	0.0172706	0.0172591	0.0172475	0.0172359	0.0172243	0.0172127	0.0172011	0.0171896	0.017178	0.0171664	0.0171548	0.0171432	0.0171317	0.0171201	0.0171085	0.0170969	0.0170853	0.0170737	0.0170622	0.0170506	0.017039	0.0170274	0.0170158	0.0170042	0.0169927	0.0169811
0.0177194	0.0177134	0.0177068	0.0176998	0.0176923	0.0176844	0.0176761	0.0176673	0.0176582	0.0176487	0.0176389	0.0176288	0.0176185	0.0176079	0.0175971	0.0175861	0.0175749	0.0175637	0.0175523	0.0175408	0.0175292	0.0175176	0.017506	0.0174943	0.0174827	0.0174711	0.0174594	0.0174478	0.0174362	0.0174246	0.0174129	0.0174013	0.0173897	0.017378	0.0173664	0.0173548	0.0173431	0.0173315	0.0173199	0.0173083	0.0172966	0.017285	0.0172734	0.0172617	0.0172501	0.0172385	0.0172268	0.0172152	0.0172036	0.017192
0.0179324	0.0179264	0.0179198	0.0179128	0.0179053	0.0178973	0.0178889	0.0178801	0.017871	0.0178615	0.0178516	0.0178415	0.0178311	0.0178204	0.0178096	0.0177986	0.0177874	0.017776	0.0177646	0.0177531	0.0177415	0.0177298	0.0177181	0.0177064	0.0176948	0.0176831	0.0176714	0.0176597	0.0176481	0.0176364	0.0176247	0.017613	0.0176013	0.0175897	0.017578	0.0175663	0.0175546	0.017543	0.0175313	0.0175196	0.0175079	0.0174962	0.0174846	0.0174729	0.0174612	0.0174495	0.0174379	0.0174262	0.0174145	0.0174028
0.0181445	0.0181384	0.0181318	0.0181247	0.0181172	0.0181092	0.0181008	0.018092	0.0180827	0.0180732	0.0180633	0.0180531	0.0180427	0.018032	0.0180211	0.01801	0.0179988	0.0179874	0.0179759	0.0179644	0.0179527	0.017941	0.0179292	0.0179175	0.0179058	0.0178941	0.0178823	0.0178706	0.0178589	0.0178471	0.0178354	0.0178237	0.017812	0.0178002	0.0177885	0.0177768	0.017765	0.0177533	0.0177416	0.0177299	0.0177181	0.0177064	0.0176947	0.017683	0.0176712	0.0176595	0.0176478	0.017636	0.0176243	0.0176126
0.0183553	0.0183492	0.0183426	0.0183355	0.0183279	0.0183199	0.0183114	0.0183025	0.0182933	0.0182837	0.0182738	0.0182635	0.018253	0.0182423	0.0182314	0.0182202	0.0182089	0.0181975	0.018186	0.0181743	0.0181626	0.0181509	0.0181391	0.0181273	0.0181155	0.0181037	0.0180919	0.0180802	0.0180684	0.0180566	0.0180448	0.018033	0.0180212	0.0180095	0.0179977	0.0179859	0.0179741	0.0179623	0.0179506	0.0179388	0.017927	0.0179152	0.0179034	0.0178916	0.0178799	0.0178681	0.0178563	0.0178445	0.0178327	0.017821
0.0185647	0.0185585	0.0185519	0.0185447	0.0185371	0.018529	0.0185206	0.0185116	0.0185023	0.0184927	0.0184827	0.0184724	0.0184619	0.0184511	0.0184401	0.0184289	0.0184176	0.0184061	0.0183945	0.0183828	0.018371	0.0183592	0.0183474	0.0183355	0.0183237	0.0183118	0.0183	0.0182881	0.0182763	0.0182645	0.0182526	0.0182408	0.0182289	0.0182171	0.0182053	0.0181934	0.0181816	0.0181697	0.0181579	0.0181461	0.0181342	0.0181224	0.0181105	0.0180987	0.0180869	0.018075	0.0180632	0.0180513	0.0180395	0.0180276
0.0187723	0.0187661	0.0187594	0.0187522	0.0187446	0.0187365	0.0187279	0.018719	0.0187096	0.0186999	0.0186899	0.0186796	0.018669	0.0186581	0.018647	0.0186358	0.0186244	0.0186129	0.0186012	0.0185894	0.0185776	0.0185657	0.0185538	0.0185419	0.01853	0.0185181	0.0185062	0.0184943	0.0184824	0.0184705	0.0184585	0.0184466	0.0184347	0.0184228	0.0184109	0.018399	0.0183871	0.0183752	0.0183633	0.0183514	0.0183395	0.0183276	0.0183157	0.0183038	0.0182919	0.01828	0.0182681	0.0182562	0.0182442	0.0182323
0.0189779	0.0189716	0.0189649	0.0189577	0.01895	0.0189418	0.0189332	0.0189242	0.0189148	0.0189051	0.018895	0.0188846	0.0188739	0.018863	0.0188519	0.0188406	0.0188291	0.0188175	0.0188057	0.0187939	0.018782	0.01877	0.0187581	0.0187461	0.0187341	0.0187221	0.0187101	0.0186982	0.0186862	0.0186742	0.0186622	0.0186503	0.0186383	0.0186263	0.0186143	0.0186024	0.0185904	0.0185784	0.0185664	0.0185545	0.0185425	0.0185305	0.0185185	0.0185065	0.0184946	0.0184826	0.0184706	0.0184586	0.0184467	0.0184347
0.019181	0.0191748	0.019168	0.0191607	0.019153	0.0191448	0.0191361	0.019127	0.0191176	0.0191078	0.0190976	0.0190871	0.0190764	0.0190654	0.0190542	0.0190428	0.0190313	0.0190196	0.0190078	0.0189959	0.0189839	0.0189718	0.0189598	0.0189477	0.0189357	0.0189236	0.0189116	0.0188995	0.0188874	0.0188754	0.0188633	0.0188513	0.0188392	0.0188272	0.0188151	0.0188031	0.018791	0.0187789	0.0187669	0.0187548	0.0187428	0.0187307	0.0187187	0.0187066	0.0186946	0.0186825	0.0186704	0.0186584	0.0186463	0.0186343
0.0193814	0.0193751	0.0193683	0.019361	0.0193532	0.0193449	0.0193362	0.019327	0.0193175	0.0193076	0.0192974	0.0192868	0.019276	0.019265	0.0192537	0.0192422	0.0192306	0.0192188	0.0192069	0.0191949	0.0191828	0.0191707	0.0191586	0.0191464	0.0191343	0.0191221	0.01911	0.0190978	0.0190857	0.0190736	0.0190614	0.0190493	0.0190371	0.019025	0.0190128	0.0190007	0.0189886	0.0189764	0.0189643	0.0189521	0.01894	0.0189278	0.0189157	0.0189035	0.0188914	0.0188793	0.0188671	0.018855	0.0188428	0.0188307
0.0195787	0.0195723	0.0195654	0.019558	0.0195502	0.0195418	0.019533	0.0195238	0.0195142	0.0195042	0.0194939	0.0194833	0.0194724	0.0194612	0.0194499	0.0194383	0.0194266	0.0194147	0.0194027	0.0193906	0.0193785	0.0193662	0.019354	0.0193417	0.0193295	0.0193173	0.019305	0.0192928	0.0192805	0.0192683	0.019256	0.0192438	0.0192316	0.0192193	0.0192071	0.0191948	0.0191826	0.0191704	0.0191581	0.0191459	0.0191336	0.0191214	0.0191091	0.0190969	0.0190847	0.0190724	0.0190602	0.0190479	0.0190357	0.0190235
0.0197723	0.0197658	0.0197589	0.0197514	0.0197435	0.0197351	0.0197262	0.0197169	0.0197072	0.0196972	0.0196868	0.019676	0.019665	0.0196538	0.0196423	0.0196307	0.0196188	0.0196069	0.0195948	0.0195826	0.0195703	0.0195579	0.0195456	0.0195332	0.0195209	0.0195085	0.0194962	0.0194838	0.0194715	0.0194591	0.0194468	0.0194344	0.0194221	0.0194097	0.0193974	0.019385	0.0193727	0.0193603	0.019348	0.0193356	0.0193233	0.0193109	0.0192986	0.0192862	0.0192739	0.0192615	0.0192492	0.0192368	0.0192245	0.0192121
0.0199618	0.0199553	0.0199483	0.0199408	0.0199328	0.0199243	0.0199153	0.019906	0.0198962	0.019886	0.0198755	0.0198647	0.0198536	0.0198422	0.0198306	0.0198188	0.0198069	0.0197948	0.0197826	0.0197702	0.0197578	0.0197454	0.0197329	0.0197204	0.019708	0.0196955	0.019683	0.0196705	0.0196581	0.0196456	0.0196331	0.0196206	0.0196082	0.0195957	0.0195832	0.0195707	0.0195583	0.0195458	0.0195333	0.0195209	0.0195084	0.0194959	0.0194834	0.019471	0.0194585	0.019446	0.0194335	0.0194211	0.0194086	0.0193961
0.0201469	0.0201403	0.0201333	0.0201257	0.0201176	0.020109	0.0200999	0.0200904	0.0200805	0.0200703	0.0200596	0.0200487	0.0200374	0.020026	0.0200142	0.0200023	0.0199903	0.019978	0.0199657	0.0199532	0.0199407	0.0199281	0.0199155	0.0199029	0.0198902	0.0198776	0.019865	0.0198524	0.0198398	0.0198272	0.0198146	0.019802	0.0197894	0.0197768	0.0197641	0.0197515	0.0197389	0.0197263	0.0197137	0.0197011	0.0196885	0.0196759	0.0196633	0.0196507	0.019638	0.0196254	0.0196128	0.0196002	0.0195876	0.019575
0.0203271	0.0203204	0.0203132	0.0203055	0.0202973	0.0202886	0.0202795	0.0202699	0.0202599	0.0202495	0.0202387	0.0202276	0.0202163	0.0202046	0.0201928	0.0201807	0.0201685	0.0201561	0.0201436	0.020131	0.0201183	0.0201056	0.0200928	0.02008	0.0200673	0.0200545	0.0200418	0.020029	0.0200162	0.0200035	0.0199907	0.0199779	0.0199652	0.0199524	0.0199396	0.0199269	0.0199141	0.0199014	0.0198886	0.0198758	0.0198631	0.0198503	0.0198375	0.0198248	0.019812	0.0197993	0.0197865	0.0197737	0.019761	0.0197482
0.0205018	0.0204951	0.0204878	0.02048	0.0204717	0.0204629	0.0204536	0.0204439	0.0204337	0.0204232	0.0204123	0.0204011	0.0203895	0.0203778	0.0203657	0.0203535	0.0203411	0.0203286	0.0203159	0.0203032	0.0202903	0.0202774	0.0202644	0.0202515	0.0202386	0.0202256	0.0202127	0.0201998	0.0201868	0.0201739	0.020161	0.020148	0.0201351	0.0201222	0.0201092	0.0200963	0.0200834	0.0200705	0.0200575	0.0200446	0.0200317	0.0200187	0.0200058	0.0199929	0.0199799	0.019967	0.0199541	0.0199411	0.0199282	0.0199153
0.0206708	0.0206639	0.0206566	0.0206487	0.0206402	0.0206313	0.0206219	0.020612	0.0206017	0.020591	0.0205799	0.0205686	0.0205569	0.0205449	0.0205327	0.0205203	0.0205078	0.020495	0.0204822	0.0204692	0.0204562	0.0204431	0.0204299	0.0204168	0.0204037	0.0203906	0.0203775	0.0203643	0.0203512	0.0203381	0.020325	0.0203119	0.0202987	0.0202856	0.0202725	0.0202594	0.0202462	0.0202331	0.02022	0.0202069	0.0201938	0.0201806	0.0201675	0.0201544	0.0201413	0.0201282	0.020115	0.0201019	0.0200888	0.0200757
0.0208335	0.0208266	0.0208191	0.0208111	0.0208025	0.0207934	0.0207839	0.0207738	0.0207634	0.0207525	0.0207413	0.0207297	0.0207178	0.0207057	0.0206933	0.0206807	0.0206679	0.020655	0.020642	0.0206288	0.0206155	0.0206022	0.0205889	0.0205756	0.0205622	0.0205489	0.0205356	0.0205222	0.0205089	0.0204956	0.0204822	0.0204689	0.0204556	0.0204423	0.0204289	0.0204156	0.0204023	0.0203889	0.0203756	0.0203623	0.0203489	0.0203356	0.0203223	0.020309	0.0202956	0.0202823	0.020269	0.0202556	0.0202423	0.020229
0.0209898	0.0209827	0.0209751	0.0209669	0.0209582	0.020949	0.0209392	0.020929	0.0209184	0.0209073	0.0208959	0.0208841	0.0208721	0.0208597	0.0208471	0.0208343	0.0208213	0.0208082	0.0207949	0.0207815	0.020768	0.0207545	0.0207409	0.0207273	0.0207138	0.0207002	0.0206867	0.0206731	0.0206595	0.020646	0.0206324	0.0206189	0.0206053	0.0205918	0.0205782	0.0205646	0.0205511	0.0205375	0.020524	0.0205104	0.0204968	0.0204833	0.0204697	0.0204562	0.0204426	0.020429	0.0204155	0.0204019	0.0203884	0.0203748
0.0211392	0.021132	0.0211242	0.0211159	0.021107	0.0210976	0.0210877	0.0210773	0.0210665	0.0210552	0.0210436	0.0210316	0.0210193	0.0210067	0.0209939	0.0209808	0.0209676	0.0209542	0.0209407	0.020927	0.0209133	0.0208995	0.0208857	0.0208719	0.020858	0.0208442	0.0208304	0.0208166	0.0208028	0.020789	0.0207752	0.0207614	0.0207476	0.0207338	0.0207199	0.0207061	0.0206923	0.0206785	0.0206647	0.0206509	0.0206371	0.0206233	0.0206095	0.0205956	0.0205818	0.020568	0.0205542	0.0205404	0.0205266	0.0205128
0.0212814	0.0212741	0.0212662	0.0212577	0.0212487	0.0212391	0.021229	0.0212184	0.0212073	0.0211958	0.0211839	0.0211717	0.0211592	0.0211463	0.0211333	0.02112	0.0211065	0.0210928	0.021079	0.0210651	0.0210511	0.021037	0.0210229	0.0210088	0.0209948	0.0209807	0.0209666	0.0209525	0.0209384	0.0209243	0.0209103	0.0208962	0.0208821	0.020868	0.0208539	0.0208398	0.0208257	0.0208117	0.0207976	0.0207835	0.0207694	0.0207553	0.0207412	0.0207271	0.0207131	0.020699	0.0206849	0.0206708	0.0206567	0.0206426
0.0214165	0.021409	0.0214009	0.0213922	0.021383	0.0213732	0.0213629	0.021352	0.0213407	0.021329	0.0213169	0.0213044	0.0212916	0.0212785	0.0212651	0.0212516	0.0212378	0.0212238	0.0212098	0.0211956	0.0211813	0.0211669	0.0211525	0.0211381	0.0211237	0.0211093	0.021095	0.0210806	0.0210662	0.0210518	0.0210374	0.021023	0.0210087	0.0209943	0.0209799	0.0209655	0.0209511	0.0209368	0.0209224	0.020908	0.0208936	0.0208792	0.0208648	0.0208505	0.0208361	0.0208217	0.0208073	0.0207929	0.0207785	0.0207642
0.0215441	0.0215364	0.0215282	0.0215193	0.0215099	0.0214998	0.0214893	0.0214782	0.0214667	0.0214547	0.0214423	0.0214295	0.0214165	0.0214031	0.0213894	0.0213755	0.0213614	0.0213472	0.0213328	0.0213183	0.0213036	0.0212889	0.0212742	0.0212595	0.0212448	0.0212301	0.0212154	0.0212007	0.021186	0.0211713	0.0211566	0.0211419	0.0211272	0.0211125	0.0210978	0.0210831	0.0210684	0.0210537	0.021039	0.0210243	0.0210096	0.0209949	0.0209802	0.0209655	0.0209507	0.020936	0.0209213	0.0209066	0.0208919	0.0208772
0.0216643	0.0216565	0.021648	0.0216389	0.0216293	0.021619	0.0216082	0.0215969	0.0215851	0.0215728	0.0215601	0.0215471	0.0215337	0.02152	0.021506	0.0214918	0.0214773	0.0214628	0.021448	0.0214332	0.0214182	0.0214031	0.0213881	0.0213731	0.021358	0.021343	0.0213279	0.0213129	0.0212978	0.0212828	0.0212677	0.0212527	0.0212376	0.0212226	0.0212075	0.0211925	0.0211774	0.0211624	0.0211473	0.0211323	0.0211172	0.0211022	0.0210871	0.0210721	0.021057	0.021042	0.0210269	0.0210119	0.0209968	0.0209818
0.0217771	0.0217691	0.0217604	0.0217511	0.0217412	0.0217307	0.0217197	0.0217081	0.021696	0.0216834	0.0216704	0.021657	0.0216433	0.0216292	0.0216149	0.0216004	0.0215856	0.0215706	0.0215555	0.0215403	0.021525	0.0215096	0.0214942	0.0214787	0.0214633	0.0214479	0.0214325	0.0214171	0.0214016	0.0213862	0.0213708	0.0213554	0.02134	0.0213246	0.0213091	0.0212937	0.0212783	0.0212629	0.0212475	0.0212321	0.0212166	0.0212012	0.0211858	0.0211704	0.021155	0.0211396	0.0211241	0.0211087	0.0210933	0.0210779
0.0218827	0.0218744	0.0218655	0.021856	0.0218458	0.0218351	0.0218237	0.0218118	0.0217994	0.0217865	0.0217732	0.0217595	0.0217454	0.021731	0.0217163	0.0217014	0.0216863	0.0216709	0.0216554	0.0216398	0.0216241	0.0216083	0.0215925	0.0215767	0.0215609	0.0215451	0.0215293	0.0215134	0.0214976	0.0214818	0.021466	0.0214502	0.0214344	0.0214186	0.0214028	0.021387	0.0213712	0.0213554	0.0213395	0.0213237	0.0213079	0.0212921	0.0212763	0.0212605	0.0212447	0.0212289	0.0212131	0.0211973	0.0211815	0.0211656
0.0219811	0.0219726	0.0219635	0.0219537	0.0219433	0.0219323	0.0219206	0.0219084	0.0218957	0.0218825	0.0218688	0.0218547	0.0218402	0.0218255	0.0218104	0.0217951	0.0217795	0.0217638	0.0217479	0.0217319	0.0217158	0.0216995	0.0216833	0.0216671	0.0216509	0.0216346	0.0216184	0.0216022	0.021586	0.0215697	0.0215535	0.0215373	0.0215211	0.0215048	0.0214886	0.0214724	0.0214562	0.02144	0.0214237	0.0214075	0.0213913	0.0213751	0.0213588	0.0213426	0.0213264	0.0213102	0.0212939	0.0212777	0.0212615	0.0212453
0.0220727	0.022064	0.0220546	0.0220446	0.0220339	0.0220225	0.0220106	0.021998	0.021985	0.0219714	0.0219573	0.0219429	0.021928	0.0219128	0.0218974	0.0218816	0.0218657	0.0218495	0.0218332	0.0218168	0.0218002	0.0217835	0.0217669	0.0217502	0.0217335	0.0217169	0.0217002	0.0216836	0.0216669	0.0216502	0.0216336	0.0216169	0.0216003	0.0215836	0.0215669	0.0215503	0.0215336	0.021517	0.0215003	0.0214836	0.021467	0.0214503	0.0214336	0.021417	0.0214003	0.0213837	0.021367	0.0213503	0.0213337	0.021317
0.0221577	0.0221488	0.0221391	0.0221288	0.0221178	0.0221062	0.0220939	0.022081	0.0220676	0.0220536	0.0220392	0.0220243	0.0220091	0.0219935	0.0219776	0.0219614	0.021945	0.0219284	0.0219116	0.0218947	0.0218777	0.0218606	0.0218435	0.0218264	0.0218092	0.0217921	0.021775	0.0217579	0.0217408	0.0217236	0.0217065	0.0216894	0.0216723	0.0216552	0.021638	0.0216209	0.0216038	0.0215867	0.0215696	0.0215525	0.0215353	0.0215182	0.0215011	0.021484	0.0214669	0.0214497	0.0214326	0.0214155	0.0213984	0.0213813
0.0222365	0.0222273	0.0222174	0.0222068	0.0221955	0.0221835	0.0221709	0.0221576	0.0221438	0.0221295	0.0221147	0.0220994	0.0220837	0.0220677	0.0220513	0.0220347	0.0220179	0.0220008	0.0219836	0.0219662	0.0219487	0.0219311	0.0219135	0.0218959	0.0218783	0.0218607	0.0218431	0.0218255	0.0218079	0.0217903	0.0217727	0.0217551	0.0217375	0.0217199	0.0217023	0.0216847	0.0216671	0.0216496	0.021632	0.0216144	0.0215968	0.0215792	0.0215616	0.021544	0.0215264	0.0215088	0.0214912	0.0214736	0.021456	0.0214384
0.0223095	0.0223	0.0222899	0.0222789	0.0222673	0.022255	0.022242	0.0222284	0.0222142	0.0221995	0.0221842	0.0221685	0.0221524	0.0221359	0.0221191	0.022102	0.0220847	0.0220671	0.0220494	0.0220315	0.0220135	0.0219955	0.0219774	0.0219593	0.0219412	0.0219231	0.021905	0.0218869	0.0218688	0.0218507	0.0218326	0.0218145	0.0217964	0.0217783	0.0217602	0.0217422	0.0217241	0.021706	0.0216879	0.0216698	0.0216517	0.0216336	0.0216155	0.0215974	0.0215793	0.0215612	0.0215431	0.021525	0.0215069	0.0214888
0.022377	0.0223673	0.0223569	0.0223457	0.0223337	0.022321	0.0223077	0.0222937	0.0222791	0.0222639	0.0222482	0.0222321	0.0222155	0.0221985	0.0221813	0.0221637	0.0221459	0.0221278	0.0221096	0.0220912	0.0220727	0.0220541	0.0220355	0.0220169	0.0219983	0.0219797	0.0219611	0.0219425	0.0219239	0.0219053	0.0218866	0.021868	0.0218494	0.0218308	0.0218122	0.0217936	0.021775	0.0217564	0.0217378	0.0217192	0.0217006	0.021682	0.0216634	0.0216448	0.0216261	0.0216075	0.0215889	0.0215703	0.0215517	0.0215331
0.0224396	0.0224297	0.0224189	0.0224074	0.0223951	0.022382	0.0223683	0.0223539	0.0223389	0.0223233	0.0223072	0.0222905	0.0222735	0.0222561	0.0222383	0.0222202	0.0222019	0.0221833	0.0221646	0.0221457	0.0221267	0.0221075	0.0220884	0.0220692	0.0220501	0.022031	0.0220118	0.0219927	0.0219736	0.0219544	0.0219353	0.0219162	0.021897	0.0218779	0.0218587	0.0218396	0.0218205	0.0218013	0.0217822	0.0217631	0.0217439	0.0217248	0.0217057	0.0216865	0.0216674	0.0216482	0.0216291	0.02161	0.0215908	0.0215717
0.0224977	0.0224875	0.0224764	0.0224645	0.0224519	0.0224385	0.0224244	0.0224096	0.0223941	0.0223781	0.0223615	0.0223444	0.0223269	0.0223089	0.0222906	0.0222721	0.0222532	0.0222341	0.0222149	0.0221954	0.0221758	0.0221562	0.0221365	0.0221168	0.0220971	0.0220774	0.0220578	0.0220381	0.0220184	0.0219987	0.021979	0.0219594	0.0219397	0.02192	0.0219003	0.0218806	0.021861	0.0218413	0.0218216	0.0218019	0.0217822	0.0217625	0.0217429	0.0217232	0.0217035	0.0216838	0.0216641	0.0216445	0.0216248	0.0216051
0.0225517	0.0225412	0.0225298	0.0225176	0.0225046	0.0224908	0.0224763	0.0224611	0.0224452	0.0224287	0.0224116	0.0223941	0.022376	0.0223576	0.0223388	0.0223197	0.0223003	0.0222807	0.0222609	0.0222409	0.0222208	0.0222005	0.0221803	0.02216	0.0221398	0.0221196	0.0220993	0.0220791	0.0220588	0.0220386	0.0220184	0.0219981	0.0219779	0.0219577	0.0219374	0.0219172	0.0218969	0.0218767	0.0218565	0.0218362	0.021816	0.0217957	0.0217755	0.0217553	0.021735	0.0217148	0.0216946	0.0216743	0.0216541	0.0216338
0.0226021	0.0225913	0.0225796	0.0225671	0.0225537	0.0225395	0.0225246	0.0225089	0.0224926	0.0224756	0.0224581	0.02244	0.0224215	0.0224025	0.0223832	0.0223636	0.0223436	0.0223235	0.0223031	0.0222825	0.0222618	0.022241	0.0222202	0.0221994	0.0221786	0.0221578	0.022137	0.0221162	0.0220954	0.0220746	0.0220538	0.022033	0.0220122	0.0219914	0.0219705	0.0219497	0.0219289	0.0219081	0.0218873	0.0218665	0.0218457	0.0218249	0.0218041	0.0217833	0.0217625	0.0217417	0.0217209	0.0217	0.0216792	0.0216584
0.0226493	0.0226382	0.0226262	0.0226133	0.0225995	0.022585	0.0225696	0.0225535	0.0225367	0.0225193	0.0225013	0.0224827	0.0224637	0.0224442	0.0224243	0.0224041	0.0223836	0.0223629	0.022342	0.0223208	0.0222996	0.0222782	0.0222568	0.0222354	0.022214	0.0221926	0.0221712	0.0221499	0.0221285	0.0221071	0.0220857	0.0220643	0.0220429	0.0220215	0.0220002	0.0219788	0.0219574	0.021936	0.0219146	0.0218932	0.0218718	0.0218504	0.0218291	0.0218077	0.0217863	0.0217649	0.0217435	0.0217221	0.0217007	0.0216794
0.0226937	0.0226823	0.0226699	0.0226567	0.0226426	0.0226276	0.0226118	0.0225953	0.022578	0.0225601	0.0225416	0.0225225	0.022503	0.0224829	0.0224625	0.0224418	0.0224207	0.0223994	0.0223779	0.0223562	0.0223343	0.0223124	0.0222904	0.0222684	0.0222464	0.0222245	0.0222025	0.0221805	0.0221585	0.0221366	0.0221146	0.0220926	0.0220706	0.0220487	0.0220267	0.0220047	0.0219827	0.0219608	0.0219388	0.0219168	0.0218948	0.0218729	0.0218509	0.0218289	0.0218069	0.021785	0.021763	0.021741	0.021719	0.0216971
0.0227357	0.0227239	0.0227113	0.0226976	0.0226831	0.0226678	0.0226516	0.0226346	0.0226169	0.0225985	0.0225794	0.0225599	0.0225398	0.0225192	0.0224982	0.0224769	0.0224553	0.0224334	0.0224113	0.022389	0.0223666	0.022344	0.0223214	0.0222989	0.0222763	0.0222537	0.0222311	0.0222086	0.022186	0.0221634	0.0221409	0.0221183	0.0220957	0.0220731	0.0220506	0.022028	0.0220054	0.0219829	0.0219603	0.0219377	0.0219152	0.0218926	0.02187	0.0218474	0.0218249	0.0218023	0.0217797	0.0217572	0.0217346	0.021712
0.0227756	0.0227635	0.0227505	0.0227365	0.0227216	0.0227059	0.0226892	0.0226718	0.0226536	0.0226347	0.0226152	0.0225951	0.0225744	0.0225533	0.0225318	0.0225099	0.0224877	0.0224652	0.0224425	0.0224197	0.0223966	0.0223734	0.0223503	0.0223271	0.0223039	0.0222807	0.0222576	0.0222344	0.0222112	0.0221881	0.0221649	0.0221417	0.0221185	0.0220954	0.0220722	0.022049	0.0220258	0.0220027	0.0219795	0.0219563	0.0219331	0.02191	0.0218868	0.0218636	0.0218405	0.0218173	0.0217941	0.0217709	0.0217478	0.0217246
0.0228137	0.0228013	0.022788	0.0227736	0.0227584	0.0227422	0.0227251	0.0227072	0.0226885	0.0226691	0.0226491	0.0226285	0.0226073	0.0225856	0.0225635	0.0225411	0.0225183	0.0224952	0.0224719	0.0224484	0.0224248	0.022401	0.0223772	0.0223535	0.0223297	0.0223059	0.0222821	0.0222583	0.0222345	0.0222108	0.022187	0.0221632	0.0221394	0.0221156	0.0220919	0.0220681	0.0220443	0.0220205	0.0219967	0.021973	0.0219492	0.0219254	0.0219016	0.0218778	0.021854	0.0218303	0.0218065	0.0217827	0.0217589	0.0217351
0.0228504	0.0228377	0.022824	0.0228093	0.0227936	0.022777	0.0227595	0.0227411	0.022722	0.0227021	0.0226815	0.0226603	0.0226386	0.0226164	0.0225937	0.0225707	0.0225473	0.0225237	0.0224998	0.0224757	0.0224514	0.022427	0.0224026	0.0223783	0.0223539	0.0223295	0.0223051	0.0222807	0.0222563	0.0222319	0.0222075	0.0221831	0.0221587	0.0221343	0.0221099	0.0220855	0.0220611	0.0220367	0.0220123	0.0219879	0.0219635	0.0219392	0.0219148	0.0218904	0.021866	0.0218416	0.0218172	0.0217928	0.0217684	0.021744
0.0228858	0.0228728	0.0228587	0.0228437	0.0228276	0.0228106	0.0227926	0.0227738	0.0227542	0.0227338	0.0227127	0.022691	0.0226687	0.0226459	0.0226227	0.0225991	0.0225751	0.0225508	0.0225264	0.0225017	0.0224768	0.0224518	0.0224268	0.0224017	0.0223767	0.0223517	0.0223267	0.0223017	0.0222767	0.0222517	0.0222267	0.0222017	0.0221766	0.0221516	0.0221266	0.0221016	0.0220766	0.0220516	0.0220266	0.0220016	0.0219766	0.0219515	0.0219265	0.0219015	0.0218765	0.0218515	0.0218265	0.0218015	0.0217765	0.0217514
0.0229202	0.0229069	0.0228925	0.022877	0.0228606	0.0228431	0.0228247	0.0228054	0.0227853	0.0227644	0.0227428	0.0227206	0.0226977	0.0226744	0.0226506	0.0226264	0.0226018	0.022577	0.0225519	0.0225265	0.0225011	0.0224754	0.0224498	0.0224242	0.0223985	0.0223729	0.0223473	0.0223216	0.022296	0.0222704	0.0222447	0.0222191	0.0221935	0.0221678	0.0221422	0.0221166	0.022091	0.0220653	0.0220397	0.0220141	0.0219884	0.0219628	0.0219372	0.0219115	0.0218859	0.0218603	0.0218346	0.021809	0.0217834	0.0217577
0.0229546	0.022941	0.0229262	0.0229104	0.0228935	0.0228756	0.0228568	0.022837	0.0228164	0.022795	0.0227729	0.0227501	0.0227267	0.0227028	0.0226784	0.0226536	0.0226285	0.022603	0.0225773	0.0225514	0.0225253	0.0224991	0.0224728	0.0224466	0.0224203	0.022394	0.0223678	0.0223415	0.0223153	0.022289	0.0222628	0.0222365	0.0222103	0.022184	0.0221578	0.0221315	0.0221053	0.022079	0.0220528	0.0220265	0.0220003	0.021974	0.0219478	0.0219215	0.0218953	0.021869	0.0218428	0.0218165	0.0217903	0.021764
0.022989	0.022975	0.0229599	0.0229437	0.0229265	0.0229082	0.0228889	0.0228687	0.0228476	0.0228257	0.022803	0.0227797	0.0227557	0.0227313	0.0227063	0.0226809	0.0226552	0.0226291	0.0226028	0.0225763	0.0225496	0.0225227	0.0224958	0.0224689	0.0224421	0.0224152	0.0223883	0.0223615	0.0223346	0.0223077	0.0222808	0.022254	0.0222271	0.0222002	0.0221733	0.0221465	0.0221196	0.0220927	0.0220659	0.022039	0.0220121	0.0219852	0.0219584	0.0219315	0.0219046	0.0218778	0.0218509	0.021824	0.0217971	0.0217703
0.0230234	0.0230091	0.0229937	0.0229771	0.0229594	0.0229407	0.022921	0.0229003	0.0228787	0.0228563	0.0228331	0.0228092	0.0227848	0.0227597	0.0227342	0.0227082	0.0226819	0.0226552	0.0226283	0.0226011	0.0225738	0.0225463	0.0225188	0.0224913	0.0224638	0.0224363	0.0224089	0.0223814	0.0223539	0.0223264	0.0222989	0.0222714	0.0222439	0.0222164	0.0221889	0.0221614	0.0221339	0.0221064	0.0220789	0.0220514	0.022024	0.0219965	0.021969	0.0219415	0.021914	0.0218865	0.021859	0.0218315	0.021804	0.0217765
0.0230578	0.0230432	0.0230274	0.0230104	0.0229924	0.0229732	0.022953	0.0229319	0.0229098	0.0228869	0.0228632	0.0228388	0.0228138	0.0227882	0.022762	0.0227355	0.0227086	0.0226813	0.0226538	0.022626	0.0225981	0.0225699	0.0225418	0.0225137	0.0224856	0.0224575	0.0224294	0.0224013	0.0223732	0.022345	0.0223169	0.0222888	0.0222607	0.0222326	0.0222045	0.0221764	0.0221483	0.0221201	0.022092	0.0220639	0.0220358	0.0220077	0.0219796	0.0219515	0.0219234	0.0218952	0.0218671	0.021839	0.0218109	0.0217828
0.0230922	0.0230772	0.0230611	0.0230438	0.0230253	0.0230057	0.0229851	0.0229635	0.0229409	0.0229175	0.0228933	0.0228684	0.0228428	0.0228166	0.0227899	0.0227628	0.0227352	0.0227074	0.0226792	0.0226509	0.0226223	0.0225936	0.0225648	0.0225361	0.0225074	0.0224786	0.0224499	0.0224212	0.0223924	0.0223637	0.022335	0.0223062	0.0222775	0.0222488	0.02222	0.0221913	0.0221626	0.0221338	0.0221051	0.0220764	0.0220476	0.0220189	0.0219902	0.0219614	0.0219327	0.021904	0.0218752	0.0218465	0.0218178	0.021789
0.0231266	0.0231113	0.0230948	0.0230771	0.0230583	0.0230383	0.0230172	0.0229951	0.0229721	0.0229481	0.0229234	0.0228979	0.0228718	0.022845	0.0228178	0.02279	0.0227619	0.0227335	0.0227047	0.0226757	0.0226466	0.0226172	0.0225878	0.0225585	0.0225291	0.0224998	0.0224704	0.0224411	0.0224117	0.0223824	0.022353	0.0223237	0.0222943	0.022265	0.0222356	0.0222063	0.0221769	0.0221475	0.0221182	0.0220888	0.0220595	0.0220301	0.0220008	0.0219714	0.0219421	0.0219127	0.0218834	0.021854	0.0218247	0.0217953
0.023161	0.0231454	0.0231285	0.0231105	0.0230912	0.0230708	0.0230493	0.0230267	0.0230032	0.0229788	0.0229535	0.0229275	0.0229008	0.0228735	0.0228456	0.0228173	0.0227886	0.0227596	0.0227302	0.0227006	0.0226708	0.0226408	0.0226109	0.0225809	0.0225509	0.0225209	0.022491	0.022461	0.022431	0.022401	0.0223711	0.0223411	0.0223111	0.0222811	0.0222512	0.0222212	0.0221912	0.0221613	0.0221313	0.0221013	0.0220713	0.0220414	0.0220114	0.0219814	0.0219514	0.0219215	0.0218915	0.0218615	0.0218315	0.0218016
0.0231954	0.0231795	0.0231623	0.0231438	0.0231242	0.0231033	0.0230814	0.0230583	0.0230343	0.0230094	0.0229836	0.022957	0.0229298	0.0229019	0.0228735	0.0228446	0.0228153	0.0227856	0.0227557	0.0227255	0.022695	0.0226645	0.0226339	0.0226033	0.0225727	0.0225421	0.0225115	0.0224809	0.0224503	0.0224197	0.0223891	0.0223585	0.0223279	0.0222973	0.0222667	0.0222361	0.0222055	0.022175	0.0221444	0.0221138	0.0220832	0.0220526	0.022022	0.0219914	0.0219608	0.0219302	0.0218996	0.021869	0.0218384	0.0218078
0.0232302	0.023214	0.0231964	0.0231776	0.0231575	0.0231363	0.0231139	0.0230904	0.0230659	0.0230404	0.0230141	0.022987	0.0229592	0.0229308	0.0229018	0.0228723	0.0228424	0.0228122	0.0227816	0.0227508	0.0227197	0.0226885	0.0226573	0.0226261	0.0225949	0.0225637	0.0225324	0.0225012	0.02247	0.0224388	0.0224076	0.0223764	0.0223452	0.0223139	0.0222827	0.0222515	0.0222203	0.0221891	0.0221579	0.0221267	0.0220955	0.0220642	0.022033	0.0220018	0.0219706	0.0219394	0.0219082	0.021877	0.0218457	0.0218145
0.0232657	0.0232491	0.0232312	0.023212	0.0231916	0.0231699	0.023147	0.0231231	0.0230981	0.0230721	0.0230453	0.0230177	0.0229893	0.0229603	0.0229308	0.0229007	0.0228702	0.0228393	0.0228082	0.0227767	0.0227451	0.0227132	0.0226814	0.0226496	0.0226177	0.0225859	0.0225541	0.0225222	0.0224904	0.0224586	0.0224267	0.0223949	0.0223631	0.0223312	0.0222994	0.0222676	0.0222357	0.0222039	0.0221721	0.0221402	0.0221084	0.0220766	0.0220447	0.0220129	0.0219811	0.0219492	0.0219174	0.0218856	0.0218537	0.0218219
0.0233019	0.023285	0.0232668	0.0232472	0.0232264	0.0232043	0.023181	0.0231566	0.0231311	0.0231046	0.0230773	0.0230491	0.0230202	0.0229906	0.0229605	0.0229299	0.0228988	0.0228673	0.0228355	0.0228035	0.0227712	0.0227388	0.0227063	0.0226738	0.0226414	0.0226089	0.0225765	0.022544	0.0225116	0.0224791	0.0224467	0.0224142	0.0223818	0.0223493	0.0223169	0.0222844	0.022252	0.0222195	0.0221871	0.0221546	0.0221222	0.0220897	0.0220573	0.0220248	0.0219924	0.0219599	0.0219274	0.021895	0.0218625	0.0218301
0.0233391	0.0233219	0.0233033	0.0232834	0.0232621	0.0232396	0.0232159	0.023191	0.023165	0.0231381	0.0231102	0.0230815	0.023052	0.0230219	0.0229912	0.02296	0.0229283	0.0228962	0.0228638	0.0228312	0.0227983	0.0227652	0.0227322	0.0226991	0.022666	0.0226329	0.0225999	0.0225668	0.0225337	0.0225007	0.0224676	0.0224345	0.0224014	0.0223684	0.0223353	0.0223022	0.0222692	0.0222361	0.022203	0.02217	0.0221369	0.0221038	0.0220707	0.0220377	0.0220046	0.0219715	0.0219385	0.0219054	0.0218723	0.0218393
0.0233774	0.0233599	0.023341	0.0233207	0.023299	0.0232761	0.0232519	0.0232265	0.0232001	0.0231726	0.0231442	0.023115	0.023085	0.0230543	0.023023	0.0229912	0.0229589	0.0229263	0.0228933	0.02286	0.0228265	0.0227928	0.0227591	0.0227254	0.0226918	0.0226581	0.0226244	0.0225907	0.022557	0.0225233	0.0224896	0.0224559	0.0224223	0.0223886	0.0223549	0.0223212	0.0222875	0.0222538	0.0222201	0.0221864	0.0221527	0.0221191	0.0220854	0.0220517	0.022018	0.0219843	0.0219506	0.0219169	0.0218832	0.0218496
0.0234171	0.0233992	0.0233799	0.0233592	0.0233372	0.0233138	0.0232892	0.0232634	0.0232365	0.0232085	0.0231796	0.0231498	0.0231193	0.023088	0.0230561	0.0230237	0.0229909	0.0229576	0.022924	0.0228901	0.022856	0.0228217	0.0227874	0.0227531	0.0227188	0.0226845	0.0226502	0.0226159	0.0225816	0.0225473	0.022513	0.0224787	0.0224444	0.0224101	0.0223758	0.0223415	0.0223072	0.0222729	0.0222386	0.0222042	0.0221699	0.0221356	0.0221013	0.022067	0.0220327	0.0219984	0.0219641	0.0219298	0.0218955	0.0218612
0.0234582	0.02344	0.0234204	0.0233993	0.0233769	0.0233531	0.023328	0.0233018	0.0232743	0.0232459	0.0232164	0.0231861	0.023155	0.0231232	0.0230908	0.0230578	0.0230243	0.0229905	0.0229563	0.0229218	0.0228871	0.0228522	0.0228172	0.0227823	0.0227474	0.0227125	0.0226776	0.0226426	0.0226077	0.0225728	0.0225379	0.022503	0.022468	0.0224331	0.0223982	0.0223633	0.0223284	0.0222934	0.0222585	0.0222236	0.0221887	0.0221538	0.0221188	0.0220839	0.022049	0.0220141	0.0219792	0.0219442	0.0219093	0.0218744
0.023501	0.0234825	0.0234625	0.0234411	0.0234183	0.0233941	0.0233686	0.0233418	0.023314	0.023285	0.023255	0.0232242	0.0231925	0.0231602	0.0231272	0.0230936	0.0230596	0.0230251	0.0229903	0.0229552	0.0229199	0.0228844	0.0228488	0.0228133	0.0227777	0.0227422	0.0227067	0.0226711	0.0226356	0.0226001	0.0225645	0.022529	0.0224935	0.0224579	0.0224224	0.0223869	0.0223513	0.0223158	0.0222803	0.0222447	0.0222092	0.0221737	0.0221381	0.0221026	0.0220671	0.0220315	0.021996	0.0219605	0.0219249	0.0218894
0.0235458	0.023527	0.0235067	0.0234849	0.0234617	0.0234371	0.0234111	0.0233839	0.0233555	0.0233261	0.0232956	0.0232642	0.023232	0.0231991	0.0231655	0.0231314	0.0230968	0.0230617	0.0230263	0.0229906	0.0229547	0.0229185	0.0228824	0.0228462	0.0228101	0.0227739	0.0227378	0.0227016	0.0226655	0.0226293	0.0225932	0.0225571	0.0225209	0.0224848	0.0224486	0.0224125	0.0223763	0.0223402	0.022304	0.0222679	0.0222317	0.0221956	0.0221594	0.0221233	0.0220871	0.022051	0.0220148	0.0219787	0.0219425	0.0219064
0.0235928	0.0235737	0.023553	0.0235309	0.0235073	0.0234822	0.0234558	0.0234282	0.0233993	0.0233694	0.0233384	0.0233065	0.0232737	0.0232402	0.0232061	0.0231714	0.0231362	0.0231005	0.0230645	0.0230282	0.0229917	0.0229549	0.0229182	0.0228814	0.0228447	0.0228079	0.0227711	0.0227344	0.0226976	0.0226609	0.0226241	0.0225873	0.0225506	0.0225138	0.0224771	0.0224403	0.0224036	0.0223668	0.02233	0.0222933	0.0222565	0.0222198	0.022183	0.0221462	0.0221095	0.0220727	0.022036	0.0219992	0.0219624	0.0219257
0.0236423	0.0236229	0.0236019	0.0235793	0.0235553	0.0235299	0.023503	0.0234749	0.0234456	0.0234151	0.0233836	0.0233512	0.0233179	0.0232839	0.0232492	0.0232139	0.0231781	0.0231418	0.0231052	0.0230683	0.0230312	0.0229938	0.0229565	0.0229191	0.0228817	0.0228443	0.022807	0.0227696	0.0227322	0.0226949	0.0226575	0.0226201	0.0225828	0.0225454	0.022508	0.0224707	0.0224333	0.0223959	0.0223586	0.0223212	0.0222838	0.0222465	0.0222091	0.0221717	0.0221344	0.022097	0.0220596	0.0220222	0.0219849	0.0219475
0.0236945	0.0236747	0.0236534	0.0236305	0.0236061	0.0235802	0.023553	0.0235244	0.0234946	0.0234636	0.0234316	0.0233986	0.0233648	0.0233302	0.0232949	0.0232591	0.0232227	0.0231859	0.0231487	0.0231112	0.0230734	0.0230355	0.0229975	0.0229595	0.0229215	0.0228835	0.0228456	0.0228076	0.0227696	0.0227316	0.0226937	0.0226557	0.0226177	0.0225797	0.0225418	0.0225038	0.0224658	0.0224278	0.0223899	0.0223519	0.0223139	0.0222759	0.022238	0.0222	0.022162	0.022124	0.0220861	0.0220481	0.0220101	0.0219721
0.0237496	0.0237295	0.0237078	0.0236846	0.0236598	0.0236335	0.0236058	0.0235768	0.0235465	0.0235151	0.0234825	0.0234491	0.0234147	0.0233795	0.0233437	0.0233073	0.0232703	0.0232329	0.0231951	0.023157	0.0231187	0.0230801	0.0230415	0.0230029	0.0229643	0.0229257	0.0228872	0.0228486	0.02281	0.0227714	0.0227328	0.0226943	0.0226557	0.0226171	0.0225785	0.0225399	0.0225013	0.0224628	0.0224242	0.0223856	0.022347	0.0223084	0.0222699	0.0222313	0.0221927	0.0221541	0.0221155	0.022077	0.0220384	0.0219998
0.023808	0.0237875	0.0237655	0.0237419	0.0237167	0.02369	0.0236619	0.0236324	0.0236017	0.0235697	0.0235367	0.0235027	0.0234678	0.0234321	0.0233957	0.0233587	0.0233211	0.0232831	0.0232448	0.0232061	0.0231671	0.0231279	0.0230887	0.0230496	0.0230104	0.0229712	0.022932	0.0228928	0.0228536	0.0228144	0.0227753	0.0227361	0.0226969	0.0226577	0.0226185	0.0225793	0.0225401	0.022501	0.0224618	0.0224226	0.0223834	0.0223442	0.022305	0.0222659	0.0222267	0.0221875	0.0221483	0.0221091	0.0220699	0.0220307
0.0238697	0.023849	0.0238266	0.0238026	0.023777	0.02375	0.0237214	0.0236915	0.0236602	0.0236278	0.0235943	0.0235597	0.0235243	0.023488	0.0234511	0.0234135	0.0233754	0.0233368	0.0232979	0.0232586	0.023219	0.0231792	0.0231394	0.0230997	0.0230599	0.0230201	0.0229803	0.0229405	0.0229007	0.0228609	0.0228212	0.0227814	0.0227416	0.0227018	0.022662	0.0226222	0.0225824	0.0225427	0.0225029	0.0224631	0.0224233	0.0223835	0.0223437	0.0223039	0.0222642	0.0222244	0.0221846	0.0221448	0.022105	0.0220652
0.023935	0.023914	0.0238913	0.023867	0.023841	0.0238135	0.0237845	0.0237541	0.0237224	0.0236895	0.0236555	0.0236204	0.0235844	0.0235477	0.0235101	0.023472	0.0234333	0.0233942	0.0233546	0.0233147	0.0232746	0.0232342	0.0231938	0.0231534	0.023113	0.0230727	0.0230323	0.0229919	0.0229515	0.0229111	0.0228707	0.0228303	0.02279	0.0227496	0.0227092	0.0226688	0.0226284	0.022588	0.0225477	0.0225073	0.0224669	0.0224265	0.0223861	0.0223457	0.0223054	0.022265	0.0222246	0.0221842	0.0221438	0.0221034
0.0240042	0.0239828	0.0239598	0.0239351	0.0239088	0.0238808	0.0238514	0.0238206	0.0237884	0.023755	0.0237205	0.0236849	0.0236484	0.0236111	0.023573	0.0235343	0.0234951	0.0234553	0.0234152	0.0233747	0.023334	0.023293	0.023252	0.023211	0.0231701	0.0231291	0.0230881	0.0230471	0.0230061	0.0229652	0.0229242	0.0228832	0.0228422	0.0228012	0.0227603	0.0227193	0.0226783	0.0226373	0.0225963	0.0225554	0.0225144	0.0224734	0.0224324	0.0223914	0.0223505	0.0223095	0.0222685	0.0222275	0.0221865	0.0221456
0.0240772	0.0240556	0.0240322	0.0240072	0.0239804	0.0239521	0.0239223	0.023891	0.0238584	0.0238245	0.0237895	0.0237534	0.0237163	0.0236785	0.0236398	0.0236006	0.0235608	0.0235205	0.0234797	0.0234387	0.0233973	0.0233558	0.0233142	0.0232726	0.0232311	0.0231895	0.0231479	0.0231063	0.0230648	0.0230232	0.0229816	0.02294	0.0228985	0.0228569	0.0228153	0.0227738	0.0227322	0.0226906	0.022649	0.0226075	0.0225659	0.0225243	0.0224827	0.0224412	0.0223996	0.022358	0.0223164	0.0222749	0.0222333	0.0221917
0.0241544	0.0241324	0.0241087	0.0240833	0.0240562	0.0240275	0.0239972	0.0239655	0.0239324	0.023898	0.0238625	0.0238259	0.0237883	0.0237499	0.0237108	0.0236709	0.0236305	0.0235897	0.0235484	0.0235067	0.0234648	0.0234226	0.0233805	0.0233383	0.0232962	0.023254	0.0232118	0.0231697	0.0231275	0.0230853	0.0230432	0.023001	0.0229589	0.0229167	0.0228745	0.0228324	0.0227902	0.022748	0.0227059	0.0226637	0.0226215	0.0225794	0.0225372	0.0224951	0.0224529	0.0224107	0.0223686	0.0223264	0.0222842	0.0222421
0.0242356	0.0242133	0.0241893	0.0241635	0.024136	0.0241069	0.0240762	0.0240441	0.0240105	0.0239757	0.0239396	0.0239025	0.0238645	0.0238255	0.0237858	0.0237454	0.0237045	0.023663	0.0236212	0.0235789	0.0235364	0.0234937	0.0234509	0.0234082	0.0233654	0.0233227	0.0232799	0.0232372	0.0231944	0.0231517	0.0231089	0.0230662	0.0230234	0.0229807	0.0229379	0.0228952	0.0228524	0.0228097	0.0227669	0.0227242	0.0226814	0.0226387	0.0225959	0.0225532	0.0225104	0.0224677	0.0224249	0.0223822	0.0223394	0.0222967
0.024321	0.0242984	0.024274	0.0242479	0.0242201	0.0241905	0.0241594	0.0241268	0.0240928	0.0240575	0.024021	0.0239834	0.0239448	0.0239053	0.023865	0.0238241	0.0237826	0.0237406	0.0236981	0.0236553	0.0236122	0.0235689	0.0235256	0.0234822	0.0234389	0.0233956	0.0233522	0.0233089	0.0232656	0.0232222	0.0231789	0.0231356	0.0230922	0.0230489	0.0230056	0.0229622	0.0229189	0.0228756	0.0228322	0.0227889	0.0227456	0.0227022	0.0226589	0.0226156	0.0225722	0.0225289	0.0224856	0.0224422	0.0223989	0.0223555
0.0244105	0.0243876	0.0243629	0.0243364	0.0243082	0.0242783	0.0242468	0.0242137	0.0241793	0.0241435	0.0241064	0.0240683	0.0240292	0.0239892	0.0239484	0.0239069	0.0238649	0.0238223	0.0237793	0.0237359	0.0236922	0.0236483	0.0236044	0.0235605	0.0235166	0.0234727	0.0234287	0.0233848	0.0233409	0.023297	0.0232531	0.0232092	0.0231653	0.0231213	0.0230774	0.0230335	0.0229896	0.0229457	0.0229018	0.0228578	0.0228139	0.02277	0.0227261	0.0226822	0.0226383	0.0225943	0.0225504	0.0225065	0.0224626	0.0224187
0.024504	0.0244809	0.0244559	0.024429	0.0244004	0.0243701	0.0243382	0.0243047	0.0242698	0.0242335	0.024196	0.0241574	0.0241178	0.0240772	0.0240359	0.0239939	0.0239513	0.0239081	0.0238646	0.0238206	0.0237764	0.0237319	0.0236874	0.0236429	0.0235984	0.0235539	0.0235094	0.0234649	0.0234204	0.0233759	0.0233314	0.0232869	0.0232424	0.0231979	0.0231534	0.023109	0.0230645	0.02302	0.0229755	0.022931	0.0228865	0.022842	0.0227975	0.022753	0.0227085	0.022664	0.0226195	0.022575	0.0225305	0.022486
0.0246016	0.0245781	0.0245528	0.0245256	0.0244967	0.024466	0.0244336	0.0243997	0.0243643	0.0243276	0.0242896	0.0242505	0.0242103	0.0241693	0.0241274	0.0240849	0.0240417	0.023998	0.0239539	0.0239093	0.0238645	0.0238195	0.0237744	0.0237293	0.0236842	0.0236392	0.0235941	0.023549	0.023504	0.0234589	0.0234138	0.0233688	0.0233237	0.0232786	0.0232336	0.0231885	0.0231434	0.0230983	0.0230533	0.0230082	0.0229631	0.0229181	0.022873	0.0228279	0.0227829	0.0227378	0.0226927	0.0226476	0.0226026	0.0225575
0.0247031	0.0246793	0.0246536	0.0246261	0.0245968	0.0245657	0.0245329	0.0244986	0.0244628	0.0244256	0.0243871	0.0243475	0.0243068	0.0242652	0.0242228	0.0241797	0.024136	0.0240918	0.0240471	0.024002	0.0239566	0.023911	0.0238653	0.0238197	0.023774	0.0237284	0.0236827	0.0236371	0.0235915	0.0235458	0.0235002	0.0234545	0.0234089	0.0233632	0.0233176	0.023272	0.0232263	0.0231807	0.023135	0.0230894	0.0230437	0.0229981	0.0229525	0.0229068	0.0228612	0.0228155	0.0227699	0.0227242	0.0226786	0.022633
0.0248082	0.0247841	0.0247581	0.0247303	0.0247006	0.0246691	0.024636	0.0246012	0.0245649	0.0245272	0.0244883	0.0244482	0.024407	0.0243649	0.024322	0.0242783	0.0242341	0.0241893	0.024144	0.0240984	0.0240524	0.0240062	0.02396	0.0239138	0.0238676	0.0238213	0.0237751	0.0237289	0.0236827	0.0236365	0.0235903	0.0235441	0.0234979	0.0234516	0.0234054	0.0233592	0.023313	0.0232668	0.0232206	0.0231744	0.0231281	0.0230819	0.0230357	0.0229895	0.0229433	0.0228971	0.0228509	0.0228047	0.0227584	0.0227122
0.0249168	0.0248925	0.0248662	0.024838	0.0248079	0.0247761	0.0247425	0.0247073	0.0246706	0.0246324	0.024593	0.0245524	0.0245107	0.0244681	0.0244247	0.0243805	0.0243357	0.0242903	0.0242445	0.0241983	0.0241518	0.024105	0.0240582	0.0240114	0.0239647	0.0239179	0.0238711	0.0238243	0.0237775	0.0237307	0.023684	0.0236372	0.0235904	0.0235436	0.0234968	0.0234501	0.0234033	0.0233565	0.0233097	0.0232629	0.0232162	0.0231694	0.0231226	0.0230758	0.023029	0.0229823	0.0229355	0.0228887	0.0228419	0.0227951
0.0250288	0.0250041	0.0249775	0.024949	0.0249186	0.0248863	0.0248523	0.0248167	0.0247795	0.0247409	0.024701	0.0246599	0.0246178	0.0245746	0.0245307	0.0244859	0.0244406	0.0243947	0.0243483	0.0243016	0.0242545	0.0242071	0.0241598	0.0241124	0.0240651	0.0240177	0.0239704	0.0239231	0.0238757	0.0238284	0.023781	0.0237337	0.0236863	0.023639	0.0235916	0.0235443	0.0234969	0.0234496	0.0234022	0.0233549	0.0233076	0.0232602	0.0232129	0.0231655	0.0231182	0.0230708	0.0230235	0.0229761	0.0229288	0.0228814
0.0251438	0.0251189	0.0250919	0.025063	0.0250323	0.0249996	0.0249653	0.0249292	0.0248916	0.0248525	0.0248122	0.0247706	0.0247279	0.0246843	0.0246398	0.0245945	0.0245486	0.0245022	0.0244552	0.0244079	0.0243603	0.0243124	0.0242645	0.0242166	0.0241686	0.0241207	0.0240728	0.0240249	0.023977	0.0239291	0.0238812	0.0238333	0.0237854	0.0237375	0.0236896	0.0236416	0.0235937	0.0235458	0.0234979	0.02345	0.0234021	0.0233542	0.0233063	0.0232584	0.0232105	0.0231625	0.0231146	0.0230667	0.0230188	0.0229709
0.0252617	0.0252364	0.0252092	0.02518	0.0251488	0.0251158	0.025081	0.0250445	0.0250065	0.024967	0.0249261	0.024884	0.0248409	0.0247967	0.0247517	0.0247059	0.0246595	0.0246125	0.024565	0.0245172	0.024469	0.0244205	0.024372	0.0243235	0.0242751	0.0242266	0.0241781	0.0241297	0.0240812	0.0240327	0.0239842	0.0239358	0.0238873	0.0238388	0.0237904	0.0237419	0.0236934	0.0236449	0.0235965	0.023548	0.0234995	0.0234511	0.0234026	0.0233541	0.0233057	0.0232572	0.0232087	0.0231602	0.0231118	0.0230633
0.0253821	0.0253566	0.025329	0.0252994	0.0252679	0.0252345	0.0251993	0.0251625	0.025124	0.025084	0.0250427	0.0250001	0.0249564	0.0249118	0.0248662	0.0248199	0.024773	0.0247254	0.0246774	0.024629	0.0245802	0.0245312	0.0244822	0.0244331	0.0243841	0.0243351	0.024286	0.024237	0.024188	0.024139	0.0240899	0.0240409	0.0239919	0.0239428	0.0238938	0.0238448	0.0237957	0.0237467	0.0236977	0.0236486	0.0235996	0.0235506	0.0235016	0.0234525	0.0234035	0.0233545	0.0233054	0.0232564	0.0232074	0.0231583
0.0255048	0.025479	0.0254511	0.0254212	0.0253894	0.0253556	0.02532	0.0252827	0.0252438	0.0252034	0.0251616	0.0251185	0.0250743	0.0250292	0.0249831	0.0249363	0.0248888	0.0248407	0.0247921	0.0247432	0.0246939	0.0246443	0.0245947	0.0245451	0.0244955	0.0244459	0.0243963	0.0243467	0.0242971	0.0242476	0.024198	0.0241484	0.0240988	0.0240492	0.0239996	0.02395	0.0239004	0.0238509	0.0238013	0.0237517	0.0237021	0.0236525	0.0236029	0.0235533	0.0235037	0.0234541	0.0234046	0.023355	0.0233054	0.0232558
0.0256297	0.0256035	0.0255754	0.0255451	0.0255129	0.0254788	0.0254428	0.025405	0.0253657	0.0253248	0.0252825	0.025239	0.0251943	0.0251487	0.0251021	0.0250547	0.0250067	0.0249581	0.024909	0.0248594	0.0248096	0.0247594	0.0247093	0.0246591	0.024609	0.0245589	0.0245087	0.0244586	0.0244084	0.0243583	0.0243081	0.024258	0.0242078	0.0241577	0.0241076	0.0240574	0.0240073	0.0239571	0.023907	0.0238568	0.0238067	0.0237565	0.0237064	0.0236563	0.0236061	0.023556	0.0235058	0.0234557	0.0234055	0.0233554
0.0257563	0.0257299	0.0257014	0.0256709	0.0256383	0.0256038	0.0255674	0.0255292	0.0254894	0.0254481	0.0254054	0.0253614	0.0253162	0.02527	0.0252229	0.025175	0.0251265	0.0250773	0.0250277	0.0249776	0.0249272	0.0248765	0.0248258	0.0247751	0.0247244	0.0246737	0.024623	0.0245723	0.0245216	0.0244709	0.0244202	0.0243695	0.0243188	0.0242681	0.0242174	0.0241667	0.024116	0.0240653	0.0240146	0.0239639	0.0239132	0.0238625	0.0238118	0.0237611	0.0237104	0.0236597	0.023609	0.0235583	0.0235076	0.0234569
0.0258846	0.0258579	0.0258291	0.0257982	0.0257653	0.0257304	0.0256936	0.025655	0.0256148	0.025573	0.0255298	0.0254853	0.0254397	0.025393	0.0253454	0.025297	0.0252479	0.0251982	0.025148	0.0250974	0.0250464	0.0249951	0.0249439	0.0248926	0.0248414	0.0247901	0.0247389	0.0246876	0.0246364	0.0245851	0.0245339	0.0244826	0.0244313	0.0243801	0.0243288	0.0242776	0.0242263	0.0241751	0.0241238	0.0240726	0.0240213	0.0239701	0.0239188	0.0238676	0.0238163	0.023765	0.0237138	0.0236625	0.0236113	0.02356
0.0260143	0.0259873	0.0259582	0.0259269	0.0258937	0.0258584	0.0258212	0.0257822	0.0257415	0.0256993	0.0256557	0.0256107	0.0255645	0.0255173	0.0254692	0.0254203	0.0253707	0.0253204	0.0252697	0.0252185	0.025167	0.0251152	0.0250634	0.0250116	0.0249598	0.024908	0.0248562	0.0248044	0.0247526	0.0247008	0.024649	0.0245971	0.0245453	0.0244935	0.0244417	0.0243899	0.0243381	0.0242863	0.0242345	0.0241827	0.0241309	0.0240791	0.0240273	0.0239755	0.0239237	0.0238719	0.0238201	0.0237682	0.0237164	0.0236646
0.0261452	0.0261179	0.0260885	0.0260569	0.0260232	0.0259876	0.02595	0.0259106	0.0258695	0.0258268	0.0257827	0.0257373	0.0256906	0.0256429	0.0255943	0.0255448	0.0254947	0.0254439	0.0253926	0.0253409	0.0252889	0.0252365	0.0251842	0.0251318	0.0250794	0.0250271	0.0249747	0.0249224	0.02487	0.0248176	0.0247653	0.0247129	0.0246606	0.0246082	0.0245558	0.0245035	0.0244511	0.0243988	0.0243464	0.0242941	0.0242417	0.0241893	0.024137	0.0240846	0.0240323	0.0239799	0.0239275	0.0238752	0.0238228	0.0237705
0.0262771	0.0262495	0.0262198	0.0261879	0.0261539	0.0261178	0.0260799	0.02604	0.0259985	0.0259554	0.0259108	0.0258649	0.0258177	0.0257695	0.0257204	0.0256704	0.0256197	0.0255684	0.0255166	0.0254644	0.0254117	0.0253588	0.0253059	0.025253	0.0252001	0.0251472	0.0250943	0.0250414	0.0249885	0.0249356	0.0248826	0.0248297	0.0247768	0.0247239	0.024671	0.0246181	0.0245652	0.0245123	0.0244594	0.0244065	0.0243535	0.0243006	0.0242477	0.0241948	0.0241419	0.024089	0.0240361	0.0239832	0.0239303	0.0238774
0.0264098	0.026382	0.0263519	0.0263197	0.0262853	0.0262489	0.0262106	0.0261703	0.0261284	0.0260848	0.0260397	0.0259933	0.0259457	0.025897	0.0258473	0.0257968	0.0257456	0.0256938	0.0256415	0.0255887	0.0255355	0.025482	0.0254286	0.0253751	0.0253217	0.0252682	0.0252147	0.0251613	0.0251078	0.0250543	0.0250009	0.0249474	0.024894	0.0248405	0.024787	0.0247336	0.0246801	0.0246267	0.0245732	0.0245197	0.0244663	0.0244128	0.0243594	0.0243059	0.0242524	0.024199	0.0241455	0.0240921	0.0240386	0.0239851
0.0265433	0.0265152	0.0264848	0.0264522	0.0264175	0.0263807	0.026342	0.0263013	0.0262589	0.0262149	0.0261694	0.0261225	0.0260744	0.0260252	0.025975	0.025924	0.0258723	0.0258199	0.025767	0.0257137	0.02566	0.025606	0.0255519	0.0254979	0.0254439	0.0253899	0.0253359	0.0252819	0.0252279	0.0251739	0.0251199	0.0250658	0.0250118	0.0249578	0.0249038	0.0248498	0.0247958	0.0247418	0.0246878	0.0246338	0.0245797	0.0245257	0.0244717	0.0244177	0.0243637	0.0243097	0.0242557	0.0242017	0.0241477	0.0240936
0.0266773	0.0266489	0.0266183	0.0265854	0.0265503	0.0265131	0.026474	0.0264329	0.0263901	0.0263456	0.0262996	0.0262523	0.0262037	0.026154	0.0261033	0.0260518	0.0259995	0.0259466	0.0258932	0.0258393	0.025785	0.0257305	0.0256759	0.0256214	0.0255668	0.0255122	0.0254577	0.0254031	0.0253485	0.025294	0.0252394	0.0251849	0.0251303	0.0250757	0.0250212	0.0249666	0.0249121	0.0248575	0.0248029	0.0247484	0.0246938	0.0246393	0.0245847	0.0245301	0.0244756	0.024421	0.0243664	0.0243119	0.0242573	0.0242028
0.0268115	0.0267828	0.0267519	0.0267186	0.0266832	0.0266457	0.0266061	0.0265647	0.0265214	0.0264765	0.02643	0.0263822	0.0263331	0.0262829	0.0262317	0.0261797	0.0261269	0.0260734	0.0260195	0.025965	0.0259102	0.0258551	0.0258	0.0257449	0.0256898	0.0256347	0.0255796	0.0255245	0.0254694	0.0254142	0.0253591	0.025304	0.0252489	0.0251938	0.0251387	0.0250836	0.0250285	0.0249734	0.0249182	0.0248631	0.024808	0.0247529	0.0246978	0.0246427	0.0245876	0.0245325	0.0244774	0.0244222	0.0243671	0.024312
0.0269457	0.0269168	0.0268855	0.0268519	0.0268161	0.0267782	0.0267383	0.0266964	0.0266527	0.0266073	0.0265604	0.0265121	0.0264625	0.0264118	0.0263601	0.0263076	0.0262542	0.0262003	0.0261458	0.0260908	0.0260354	0.0259798	0.0259241	0.0258685	0.0258128	0.0257571	0.0257015	0.0256458	0.0255902	0.0255345	0.0254788	0.0254232	0.0253675	0.0253119	0.0252562	0.0252005	0.0251449	0.0250892	0.0250336	0.0249779	0.0249222	0.0248666	0.0248109	0.0247553	0.0246996	0.0246439	0.0245883	0.0245326	0.024477	0.0244213
0.0270799	0.0270507	0.0270191	0.0269852	0.0269491	0.0269108	0.0268704	0.0268281	0.026784	0.0267382	0.0266908	0.026642	0.026592	0.0265407	0.0264885	0.0264354	0.0263816	0.0263271	0.0262721	0.0262165	0.0261607	0.0261044	0.0260482	0.025992	0.0259358	0.0258796	0.0258234	0.0257672	0.025711	0.0256548	0.0255985	0.0255423	0.0254861	0.0254299	0.0253737	0.0253175	0.0252613	0.0252051	0.0251489	0.0250927	0.0250364	0.0249802	0.024924	0.0248678	0.0248116	0.0247554	0.0246992	0.024643	0.0245868	0.0245306
0.0272141	0.0271846	0.0271527	0.0271184	0.027082	0.0270433	0.0270026	0.0269599	0.0269153	0.0268691	0.0268212	0.0267719	0.0267214	0.0266697	0.0266169	0.0265633	0.026509	0.0264539	0.0263984	0.0263423	0.0262859	0.0262291	0.0261723	0.0261156	0.0260588	0.0260021	0.0259453	0.0258885	0.0258318	0.025775	0.0257183	0.0256615	0.0256047	0.025548	0.0254912	0.0254345	0.0253777	0.0253209	0.0252642	0.0252074	0.0251507	0.0250939	0.0250371	0.0249804	0.0249236	0.0248669	0.0248101	0.0247533	0.0246966	0.0246398
0.0273483	0.0273185	0.0272863	0.0272517	0.0272149	0.0271759	0.0271347	0.0270916	0.0270466	0.0269999	0.0269516	0.0269019	0.0268508	0.0267986	0.0267454	0.0266912	0.0266363	0.0265808	0.0265246	0.0264681	0.0264111	0.0263538	0.0262964	0.0262391	0.0261818	0.0261245	0.0260672	0.0260099	0.0259526	0.0258953	0.025838	0.0257807	0.0257233	0.025666	0.0256087	0.0255514	0.0254941	0.0254368	0.0253795	0.0253222	0.0252649	0.0252076	0.0251502	0.0250929	0.0250356	0.0249783	0.024921	0.0248637	0.0248064	0.0247491
0.0274825	0.0274524	0.0274199	0.027385	0.0273478	0.0273084	0.0272669	0.0272233	0.0271779	0.0271308	0.027082	0.0270318	0.0269802	0.0269275	0.0268738	0.0268191	0.0267637	0.0267076	0.0266509	0.0265938	0.0265363	0.0264784	0.0264205	0.0263627	0.0263048	0.026247	0.0261891	0.0261313	0.0260734	0.0260155	0.0259577	0.0258998	0.025842	0.0257841	0.0257262	0.0256684	0.0256105	0.0255527	0.0254948	0.0254369	0.0253791	0.0253212	0.0252634	0.0252055	0.0251476	0.0250898	0.0250319	0.0249741	0.0249162	0.0248583
0.0276167	0.0275863	0.0275535	0.0275183	0.0274807	0.0274409	0.027399	0.0273551	0.0273092	0.0272616	0.0272124	0.0271617	0.0271096	0.0270564	0.0270022	0.026947	0.0268911	0.0268344	0.0267772	0.0267196	0.0266615	0.0266031	0.0265447	0.0264862	0.0264278	0.0263694	0.026311	0.0262526	0.0261942	0.0261358	0.0260774	0.026019	0.0259606	0.0259022	0.0258437	0.0257853	0.0257269	0.0256685	0.0256101	0.0255517	0.0254933	0.0254349	0.0253765	0.0253181	0.0252596	0.0252012	0.0251428	0.0250844	0.025026	0.0249676
0.0277509	0.0277202	0.0276871	0.0276515	0.0276136	0.0275735	0.0275312	0.0274868	0.0274405	0.0273925	0.0273428	0.0272916	0.0272391	0.0271854	0.0271306	0.0270749	0.0270184	0.0269613	0.0269035	0.0268453	0.0267867	0.0267277	0.0266688	0.0266098	0.0265508	0.0264919	0.0264329	0.026374	0.026315	0.026256	0.0261971	0.0261381	0.0260792	0.0260202	0.0259613	0.0259023	0.0258433	0.0257844	0.0257254	0.0256665	0.0256075	0.0255485	0.0254896	0.0254306	0.0253717	0.0253127	0.0252537	0.0251948	0.0251358	0.0250769
0.0278851	0.0278541	0.0278207	0.0277848	0.0277466	0.027706	0.0276633	0.0276186	0.0275719	0.0275233	0.0274732	0.0274215	0.0273685	0.0273143	0.0272591	0.0272029	0.0271459	0.0270882	0.0270299	0.0269711	0.026912	0.0268525	0.026793	0.0267335	0.026674	0.0266144	0.0265549	0.0264954	0.0264359	0.0263764	0.0263169	0.0262574	0.0261979	0.0261384	0.0260789	0.0260194	0.0259599	0.0259004	0.0258409	0.0257814	0.0257219	0.0256624	0.0256029	0.0255434	0.0254839	0.0254244	0.0253649	0.0253054	0.0252459	0.0251864
0.0280193	0.027988	0.0279543	0.0279181	0.0278795	0.0278386	0.0277955	0.0277504	0.0277032	0.0276543	0.0276037	0.0275516	0.0274981	0.0274434	0.0273876	0.0273309	0.0272734	0.0272152	0.0271564	0.0270971	0.0270374	0.0269774	0.0269173	0.0268573	0.0267973	0.0267372	0.0266772	0.0266172	0.0265571	0.0264971	0.026437	0.026377	0.026317	0.0262569	0.0261969	0.0261369	0.0260768	0.0260168	0.0259567	0.0258967	0.0258367	0.0257766	0.0257166	0.0256566	0.0255965	0.0255365	0.0254764	0.0254164	0.0253564	0.0252963
0.0281535	0.0281219	0.0280879	0.0280514	0.0280125	0.0279712	0.0279278	0.0278822	0.0278347	0.0277853	0.0277343	0.0276817	0.0276277	0.0275726	0.0275163	0.0274591	0.0274011	0.0273424	0.0272831	0.0272233	0.0271631	0.0271025	0.027042	0.0269814	0.0269208	0.0268603	0.0267997	0.0267392	0.0266786	0.0266181	0.0265575	0.0264969	0.0264364	0.0263758	0.0263153	0.0262547	0.0261941	0.0261336	0.026073	0.0260125	0.0259519	0.0258913	0.0258308	0.0257702	0.0257097	0.0256491	0.0255886	0.025528	0.0254674	0.0254069
0.0282876	0.0282558	0.0282215	0.0281847	0.0281455	0.0281039	0.02806	0.0280141	0.0279662	0.0279164	0.0278649	0.0278119	0.0277575	0.0277019	0.0276452	0.0275875	0.027529	0.0274698	0.02741	0.0273497	0.027289	0.0272279	0.0271668	0.0271058	0.0270447	0.0269837	0.0269226	0.0268615	0.0268005	0.0267394	0.0266783	0.0266173	0.0265562	0.0264951	0.0264341	0.026373	0.026312	0.0262509	0.0261898	0.0261288	0.0260677	0.0260066	0.0259456	0.0258845	0.0258234	0.0257624	0.0257013	0.0256402	0.0255792	0.0255181
0.0284218	0.0283897	0.0283551	0.028318	0.0282785	0.0282366	0.0281924	0.0281461	0.0280978	0.0280476	0.0279957	0.0279423	0.0278874	0.0278314	0.0277742	0.0277161	0.0276571	0.0275974	0.0275371	0.0274764	0.0274152	0.0273536	0.0272921	0.0272305	0.027169	0.0271074	0.0270459	0.0269843	0.0269227	0.0268612	0.0267996	0.0267381	0.0266765	0.026615	0.0265534	0.0264919	0.0264303	0.0263688	0.0263072	0.0262457	0.0261841	0.0261226	0.026061	0.0259995	0.0259379	0.0258764	0.0258148	0.0257533	0.0256917	0.0256302
0.0285559	0.0285236	0.0284888	0.0284514	0.0284115	0.0283693	0.0283248	0.0282781	0.0282294	0.0281789	0.0281266	0.0280728	0.0280175	0.027961	0.0279034	0.0278449	0.0277855	0.0277253	0.0276646	0.0276033	0.0275417	0.0274797	0.0274176	0.0273556	0.0272936	0.0272316	0.0271696	0.0271076	0.0270455	0.0269835	0.0269215	0.0268595	0.0267975	0.0267355	0.0266734	0.0266114	0.0265494	0.0264874	0.0264254	0.0263634	0.0263013	0.0262393	0.0261773	0.0261153	0.0260533	0.0259912	0.0259292	0.0258672	0.0258052	0.0257432
0.02869	0.0286575	0.0286224	0.0285848	0.0285446	0.0285021	0.0284573	0.0284103	0.0283612	0.0283103	0.0282577	0.0282035	0.0281478	0.0280909	0.0280329	0.0279739	0.0279141	0.0278535	0.0277924	0.0277307	0.0276686	0.0276061	0.0275437	0.0274812	0.0274188	0.0273563	0.0272938	0.0272314	0.0271689	0.0271065	0.027044	0.0269815	0.0269191	0.0268566	0.0267942	0.0267317	0.0266693	0.0266068	0.0265443	0.0264819	0.0264194	0.026357	0.0262945	0.026232	0.0261696	0.0261071	0.0260447	0.0259822	0.0259198	0.0258573
0.0288241	0.0287914	0.0287561	0.0287182	0.0286778	0.0286349	0.0285898	0.0285425	0.0284932	0.0284419	0.0283889	0.0283344	0.0282783	0.0282211	0.0281627	0.0281033	0.0280431	0.0279821	0.0279205	0.0278585	0.0277959	0.0277331	0.0276702	0.0276073	0.0275445	0.0274816	0.0274187	0.0273558	0.027293	0.0272301	0.0271672	0.0271044	0.0270415	0.0269786	0.0269158	0.0268529	0.02679	0.0267271	0.0266643	0.0266014	0.0265385	0.0264757	0.0264128	0.0263499	0.026287	0.0262242	0.0261613	0.0260984	0.0260356	0.0259727
0.0289582	0.0289253	0.0288897	0.0288516	0.0288109	0.0287679	0.0287225	0.0286749	0.0286252	0.0285737	0.0285204	0.0284655	0.0284091	0.0283515	0.0282928	0.028233	0.0281724	0.0281111	0.0280492	0.0279867	0.0279238	0.0278606	0.0277973	0.0277341	0.0276708	0.0276076	0.0275443	0.0274811	0.0274178	0.0273546	0.0272913	0.0272281	0.0271648	0.0271016	0.0270383	0.026975	0.0269118	0.0268485	0.0267853	0.026722	0.0266588	0.0265955	0.0265323	0.026469	0.0264058	0.0263425	0.0262793	0.026216	0.0261528	0.0260895
0.0290923	0.0290592	0.0290234	0.0289851	0.0289442	0.0289009	0.0288553	0.0288074	0.0287575	0.0287056	0.028652	0.0285968	0.0285402	0.0284823	0.0284232	0.0283631	0.0283022	0.0282406	0.0281783	0.0281155	0.0280522	0.0279887	0.0279251	0.0278615	0.0277979	0.0277343	0.0276707	0.0276071	0.0275435	0.0274799	0.0274163	0.0273527	0.0272891	0.0272255	0.0271619	0.0270983	0.0270347	0.0269712	0.0269076	0.026844	0.0267804	0.0267168	0.0266532	0.0265896	0.026526	0.0264624	0.0263988	0.0263352	0.0262716	0.026208
0.0292263	0.029193	0.0291571	0.0291186	0.0290775	0.029034	0.0289881	0.0289401	0.0288899	0.0288378	0.028784	0.0287285	0.0286716	0.0286134	0.028554	0.0284937	0.0284325	0.0283705	0.028308	0.0282449	0.0281813	0.0281174	0.0280535	0.0279896	0.0279257	0.0278618	0.0277979	0.027734	0.0276702	0.0276063	0.0275424	0.0274785	0.0274146	0.0273507	0.0272868	0.0272229	0.027159	0.0270951	0.0270312	0.0269673	0.0269034	0.0268395	0.0267756	0.0267117	0.0266478	0.0265839	0.02652	0.0264561	0.0263922	0.0263283
0.0293603	0.0293269	0.0292908	0.0292521	0.0292109	0.0291672	0.0291212	0.0290729	0.0290226	0.0289703	0.0289162	0.0288605	0.0288034	0.0287449	0.0286853	0.0286247	0.0285633	0.0285011	0.0284383	0.0283749	0.0283111	0.028247	0.0281828	0.0281186	0.0280545	0.0279903	0.0279262	0.027862	0.0277979	0.0277337	0.0276696	0.0276054	0.0275413	0.0274771	0.027413	0.0273488	0.0272847	0.0272205	0.0271563	0.0270922	0.027028	0.0269639	0.0268997	0.0268356	0.0267714	0.0267073	0.0266431	0.026579	0.0265148	0.0264507
0.0294942	0.0294607	0.0294245	0.0293857	0.0293444	0.0293006	0.0292544	0.0292059	0.0291554	0.029103	0.0290487	0.0289928	0.0289355	0.0288769	0.0288171	0.0287563	0.0286946	0.0286322	0.0285692	0.0285057	0.0284417	0.0283773	0.0283129	0.0282486	0.0281842	0.0281199	0.0280555	0.0279911	0.0279268	0.0278624	0.027798	0.0277337	0.0276693	0.027605	0.0275406	0.0274762	0.0274119	0.0273475	0.0272832	0.0272188	0.0271544	0.0270901	0.0270257	0.0269614	0.026897	0.0268326	0.0267683	0.0267039	0.0266395	0.0265752
0.0296282	0.0295946	0.0295583	0.0295194	0.0294779	0.029434	0.0293877	0.0293392	0.0292885	0.0292359	0.0291816	0.0291256	0.0290681	0.0290093	0.0289494	0.0288885	0.0288266	0.0287641	0.0287009	0.0286372	0.0285731	0.0285085	0.028444	0.0283795	0.028315	0.0282505	0.028186	0.0281214	0.0280569	0.0279924	0.0279279	0.0278634	0.0277989	0.0277343	0.0276698	0.0276053	0.0275408	0.0274763	0.0274118	0.0273473	0.0272827	0.0272182	0.0271537	0.0270892	0.0270247	0.0269602	0.0268956	0.0268311	0.0267666	0.0267021
0.029762	0.0297284	0.0296921	0.0296531	0.0296116	0.0295676	0.0295212	0.0294726	0.0294219	0.0293692	0.0293148	0.0292587	0.0292011	0.0291423	0.0290822	0.0290212	0.0289593	0.0288967	0.0288334	0.0287696	0.0287053	0.0286407	0.0285761	0.0285115	0.0284469	0.0283823	0.0283177	0.0282531	0.0281884	0.0281238	0.0280592	0.0279946	0.02793	0.0278654	0.0278008	0.0277361	0.0276715	0.0276069	0.0275423	0.0274777	0.0274131	0.0273485	0.0272839	0.0272192	0.0271546	0.02709	0.0270254	0.0269608	0.0268962	0.0268316
0.0298959	0.0298622	0.0298259	0.0297869	0.0297453	0.0297013	0.0296549	0.0296063	0.0295555	0.0295028	0.0294483	0.0293922	0.0293346	0.0292757	0.0292157	0.0291546	0.0290927	0.02903	0.0289667	0.0289029	0.0288386	0.0287739	0.0287093	0.0286446	0.02858	0.0285153	0.0284507	0.028386	0.0283214	0.0282567	0.0281921	0.0281274	0.0280628	0.0279981	0.0279335	0.0278688	0.0278042	0.0277395	0.0276749	0.0276102	0.0275456	0.0274809	0.0274163	0.0273516	0.027287	0.0272223	0.0271577	0.027093	0.0270284	0.0269638
0.0300297	0.029996	0.0299597	0.0299207	0.0298792	0.0298352	0.0297888	0.0297402	0.0296895	0.0296368	0.0295823	0.0295262	0.0294687	0.0294098	0.0293498	0.0292887	0.0292268	0.0291642	0.0291009	0.0290371	0.0289728	0.0289082	0.0288436	0.028779	0.0287143	0.0286497	0.0285851	0.0285205	0.0284558	0.0283912	0.0283266	0.028262	0.0281974	0.0281327	0.0280681	0.0280035	0.0279389	0.0278742	0.0278096	0.027745	0.0276804	0.0276158	0.0275511	0.0274865	0.0274219	0.0273573	0.0272926	0.027228	0.0271634	0.0270988
0.0301634	0.0301298	0.0300935	0.0300546	0.0300132	0.0299692	0.0299229	0.0298744	0.0298237	0.0297711	0.0297167	0.0296607	0.0296032	0.0295444	0.0294845	0.0294236	0.0293617	0.0292992	0.029236	0.0291723	0.0291081	0.0290436	0.028979	0.0289145	0.02885	0.0287855	0.0287209	0.0286564	0.0285919	0.0285273	0.0284628	0.0283983	0.0283338	0.0282692	0.0282047	0.0281402	0.0280756	0.0280111	0.0279466	0.0278821	0.0278175	0.027753	0.0276885	0.027624	0.0275594	0.0274949	0.0274304	0.0273658	0.0273013	0.0272368
0.0302971	0.0302636	0.0302274	0.0301886	0.0301472	0.0301034	0.0300572	0.0300088	0.0299583	0.0299058	0.0298515	0.0297957	0.0297383	0.0296797	0.0296199	0.0295591	0.0294975	0.0294351	0.029372	0.0293085	0.0292444	0.0291801	0.0291157	0.0290514	0.028987	0.0289226	0.0288583	0.0287939	0.0287295	0.0286652	0.0286008	0.0285364	0.0284721	0.0284077	0.0283433	0.028279	0.0282146	0.0281502	0.0280859	0.0280215	0.0279571	0.0278928	0.0278284	0.027764	0.0276997	0.0276353	0.0275709	0.0275066	0.0274422	0.0273778
0.0304308	0.0303974	0.0303613	0.0303226	0.0302814	0.0302378	0.0301917	0.0301435	0.0300931	0.0300408	0.0299868	0.0299311	0.029874	0.0298156	0.029756	0.0296954	0.029634	0.0295718	0.029509	0.0294457	0.0293819	0.0293178	0.0292536	0.0291895	0.0291254	0.0290612	0.0289971	0.028933	0.0288688	0.0288047	0.0287405	0.0286764	0.0286123	0.0285481	0.028484	0.0284199	0.0283557	0.0282916	0.0282275	0.0281633	0.0280992	0.0280351	0.0279709	0.0279068	0.0278427	0.0277785	0.0277144	0.0276503	0.0275861	0.027522
0.0305644	0.0305311	0.0304952	0.0304568	0.0304157	0.0303723	0.0303264	0.0302784	0.0302283	0.0301763	0.0301225	0.0300671	0.0300102	0.0299521	0.0298928	0.0298325	0.0297713	0.0297095	0.0296469	0.0295839	0.0295204	0.0294566	0.0293928	0.0293289	0.0292651	0.0292013	0.0291374	0.0290736	0.0290098	0.0289459	0.0288821	0.0288183	0.0287545	0.0286906	0.0286268	0.028563	0.0284991	0.0284353	0.0283715	0.0283076	0.0282438	0.02818	0.0281161	0.0280523	0.0279885	0.0279246	0.0278608	0.027797	0.0277331	0.0276693
0.0306979	0.0306649	0.0306292	0.0305909	0.0305501	0.0305069	0.0304614	0.0304136	0.0303638	0.0303121	0.0302586	0.0302035	0.030147	0.0300892	0.0300302	0.0299703	0.0299095	0.029848	0.0297858	0.0297232	0.0296601	0.0295966	0.0295332	0.0294697	0.0294062	0.0293428	0.0292793	0.0292159	0.0291524	0.0290889	0.0290255	0.028962	0.0288986	0.0288351	0.0287716	0.0287082	0.0286447	0.0285813	0.0285178	0.0284544	0.0283909	0.0283274	0.028264	0.0282005	0.0281371	0.0280736	0.0280101	0.0279467	0.0278832	0.0278198
0.0308314	0.0307986	0.0307632	0.0307252	0.0306847	0.0306418	0.0305965	0.0305491	0.0304997	0.0304483	0.0303952	0.0303405	0.0302843	0.0302269	0.0301684	0.0301089	0.0300485	0.0299874	0.0299257	0.0298635	0.0298008	0.0297378	0.0296748	0.0296118	0.0295487	0.0294857	0.0294227	0.0293597	0.0292967	0.0292337	0.0291706	0.0291076	0.0290446	0.0289816	0.0289186	0.0288556	0.0287925	0.0287295	0.0286665	0.0286035	0.0285405	0.0284775	0.0284144	0.0283514	0.0282884	0.0282254	0.0281624	0.0280994	0.0280363	0.0279733
0.0309649	0.0309323	0.0308972	0.0308595	0.0308193	0.0307768	0.0307319	0.0306849	0.0306358	0.0305848	0.0305322	0.0304779	0.0304222	0.0303653	0.0303072	0.0302482	0.0301883	0.0301277	0.0300665	0.0300048	0.0299426	0.0298801	0.0298176	0.0297551	0.0296926	0.0296301	0.0295676	0.0295051	0.0294426	0.0293801	0.0293175	0.029255	0.0291925	0.02913	0.0290675	0.029005	0.0289425	0.02888	0.0288175	0.028755	0.0286925	0.02863	0.0285675	0.028505	0.0284425	0.02838	0.0283174	0.0282549	0.0281924	0.0281299
0.0310983	0.031066	0.0310312	0.0309939	0.0309541	0.0309119	0.0308674	0.0308209	0.0307722	0.0307218	0.0306696	0.0306158	0.0305606	0.0305042	0.0304467	0.0303882	0.0303289	0.0302688	0.0302082	0.030147	0.0300855	0.0300235	0.0299616	0.0298997	0.0298377	0.0297758	0.0297139	0.0296519	0.02959	0.0295281	0.0294662	0.0294042	0.0293423	0.0292804	0.0292184	0.0291565	0.0290946	0.0290326	0.0289707	0.0289088	0.0288469	0.0287849	0.028723	0.0286611	0.0285991	0.0285372	0.0284753	0.0284134	0.0283514	0.0282895
0.0312316	0.0311997	0.0311653	0.0311283	0.0310889	0.0310472	0.0310032	0.0309571	0.030909	0.030859	0.0308074	0.0307542	0.0306996	0.0306437	0.0305868	0.0305289	0.0304702	0.0304108	0.0303508	0.0302902	0.0302293	0.030168	0.0301067	0.0300454	0.0299841	0.0299228	0.0298615	0.0298003	0.029739	0.0296777	0.0296164	0.0295551	0.0294938	0.0294325	0.0293712	0.0293099	0.0292487	0.0291874	0.0291261	0.0290648	0.0290035	0.0289422	0.0288809	0.0288196	0.0287583	0.028697	0.0286358	0.0285745	0.0285132	0.0284519
0.0313649	0.0313334	0.0312993	0.0312628	0.0312239	0.0311826	0.0311391	0.0310935	0.031046	0.0309966	0.0309455	0.0308929	0.030839	0.0307838	0.0307275	0.0306703	0.0306122	0.0305535	0.0304941	0.0304343	0.0303741	0.0303135	0.0302529	0.0301923	0.0301317	0.0300711	0.0300105	0.0299499	0.0298894	0.0298288	0.0297682	0.0297076	0.029647	0.0295864	0.0295258	0.0294652	0.0294046	0.0293441	0.0292835	0.0292229	0.0291623	0.0291017	0.0290411	0.0289805	0.0289199	0.0288593	0.0287988	0.0287382	0.0286776	0.028617
0.0314982	0.0314671	0.0314334	0.0313974	0.0313589	0.0313182	0.0312752	0.0312302	0.0311832	0.0311345	0.031084	0.0310321	0.0309788	0.0309243	0.0308687	0.0308122	0.0307549	0.0306969	0.0306383	0.0305792	0.0305197	0.0304599	0.0304001	0.0303402	0.0302804	0.0302206	0.0301607	0.0301009	0.0300411	0.0299813	0.0299214	0.0298616	0.0298018	0.0297419	0.0296821	0.0296223	0.0295624	0.0295026	0.0294428	0.0293829	0.0293231	0.0292633	0.0292034	0.0291436	0.0290838	0.029024	0.0289641	0.0289043	0.0288445	0.0287846
0.0316315	0.0316007	0.0315676	0.031532	0.031494	0.0314538	0.0314115	0.0313671	0.0313208	0.0312726	0.0312229	0.0311717	0.0311191	0.0310653	0.0310105	0.0309548	0.0308982	0.030841	0.0307832	0.0307249	0.0306662	0.0306072	0.0305482	0.0304892	0.0304302	0.0303711	0.0303121	0.0302531	0.0301941	0.030135	0.030076	0.030017	0.029958	0.029899	0.0298399	0.0297809	0.0297219	0.0296629	0.0296039	0.0295448	0.0294858	0.0294268	0.0293678	0.0293088	0.0292497	0.0291907	0.0291317	0.0290727	0.0290137	0.0289546
0.0317647	0.0317344	0.0317017	0.0316666	0.0316293	0.0315896	0.0315479	0.0315041	0.0314585	0.0314111	0.0313621	0.0313116	0.0312598	0.0312068	0.0311528	0.0310978	0.0310421	0.0309857	0.0309288	0.0308713	0.0308135	0.0307553	0.0306972	0.030639	0.0305809	0.0305227	0.0304645	0.0304064	0.0303482	0.0302901	0.0302319	0.0301737	0.0301156	0.0300574	0.0299992	0.0299411	0.0298829	0.0298248	0.0297666	0.0297084	0.0296503	0.0295921	0.029534	0.0294758	0.0294176	0.0293595	0.0293013	0.0292432	0.029185	0.0291268
0.0318979	0.031868	0.0318358	0.0318013	0.0317645	0.0317255	0.0316844	0.0316414	0.0315964	0.0315498	0.0315015	0.0314518	0.0314008	0.0313486	0.0312954	0.0312414	0.0311865	0.031131	0.0310749	0.0310184	0.0309615	0.0309042	0.030847	0.0307897	0.0307324	0.0306752	0.0306179	0.0305607	0.0305034	0.0304462	0.0303889	0.0303316	0.0302744	0.0302171	0.0301599	0.0301026	0.0300454	0.0299881	0.0299308	0.0298736	0.0298163	0.0297591	0.0297018	0.0296446	0.0295873	0.0295301	0.0294728	0.0294155	0.0293583	0.029301
0.032031	0.0320017	0.03197	0.0319361	0.0318999	0.0318615	0.0318211	0.0317787	0.0317345	0.0316886	0.0316412	0.0315923	0.0315421	0.0314908	0.0314385	0.0313854	0.0313314	0.0312768	0.0312217	0.0311661	0.0311101	0.0310538	0.0309974	0.0309411	0.0308848	0.0308285	0.0307722	0.0307159	0.0306596	0.0306033	0.0305469	0.0304906	0.0304343	0.030378	0.0303217	0.0302654	0.0302091	0.0301528	0.0300965	0.0300401	0.0299838	0.0299275	0.0298712	0.0298149	0.0297586	0.0297023	0.029646	0.0295897	0.0295333	0.029477
0.0321641	0.0321353	0.0321042	0.0320708	0.0320353	0.0319976	0.0319579	0.0319163	0.0318728	0.0318277	0.0317811	0.0317331	0.0316838	0.0316334	0.031582	0.0315297	0.0314767	0.0314231	0.0313689	0.0313142	0.0312592	0.0312039	0.0311486	0.0310932	0.0310379	0.0309826	0.0309272	0.0308719	0.0308166	0.0307613	0.0307059	0.0306506	0.0305953	0.0305399	0.0304846	0.0304293	0.0303739	0.0303186	0.0302633	0.030208	0.0301526	0.0300973	0.030042	0.0299866	0.0299313	0.029876	0.0298206	0.0297653	0.02971	0.0296546
0.0322972	0.0322689	0.0322384	0.0322057	0.0321707	0.0321338	0.0320948	0.0320539	0.0320113	0.031967	0.0319212	0.0318741	0.0318257	0.0317762	0.0317257	0.0316744	0.0316224	0.0315697	0.0315166	0.0314629	0.0314089	0.0313546	0.0313003	0.0312459	0.0311916	0.0311373	0.031083	0.0310287	0.0309744	0.03092	0.0308657	0.0308114	0.0307571	0.0307028	0.0306485	0.0305941	0.0305398	0.0304855	0.0304312	0.0303769	0.0303226	0.0302682	0.0302139	0.0301596	0.0301053	0.030051	0.0299967	0.0299423	0.029888	0.0298337
0.0324303	0.0324026	0.0323726	0.0323405	0.0323063	0.03227	0.0322317	0.0321916	0.0321498	0.0321064	0.0320615	0.0320153	0.0319678	0.0319193	0.0318698	0.0318195	0.0317684	0.0317168	0.0316646	0.031612	0.031559	0.0315057	0.0314525	0.0313992	0.0313459	0.0312926	0.0312394	0.0311861	0.0311328	0.0310795	0.0310263	0.030973	0.0309197	0.0308664	0.0308131	0.0307599	0.0307066	0.0306533	0.0306	0.0305468	0.0304935	0.0304402	0.0303869	0.0303337	0.0302804	0.0302271	0.0301738	0.0301206	0.0300673	0.030014
0.0325634	0.0325362	0.0325068	0.0324753	0.0324418	0.0324062	0.0323688	0.0323295	0.0322885	0.0322459	0.0322019	0.0321566	0.0321101	0.0320626	0.0320141	0.0319647	0.0319147	0.0318641	0.031813	0.0317614	0.0317095	0.0316573	0.0316051	0.0315529	0.0315007	0.0314485	0.0313962	0.031344	0.0312918	0.0312396	0.0311874	0.0311352	0.031083	0.0310308	0.0309786	0.0309264	0.0308741	0.0308219	0.0307697	0.0307175	0.0306653	0.0306131	0.0305609	0.0305087	0.0304565	0.0304043	0.030352	0.0302998	0.0302476	0.0301954
0.0326964	0.0326698	0.032641	0.0326102	0.0325774	0.0325426	0.0325059	0.0324674	0.0324273	0.0323856	0.0323425	0.0322981	0.0322526	0.032206	0.0321585	0.0321103	0.0320613	0.0320117	0.0319617	0.0319112	0.0318603	0.0318092	0.0317581	0.031707	0.0316558	0.0316047	0.0315536	0.0315025	0.0314513	0.0314002	0.0313491	0.031298	0.0312469	0.0311957	0.0311446	0.0310935	0.0310424	0.0309912	0.0309401	0.030889	0.0308379	0.0307868	0.0307356	0.0306845	0.0306334	0.0305823	0.0305311	0.03048	0.0304289	0.0303778
0.0328294	0.0328034	0.0327753	0.0327451	0.032713	0.0326789	0.032643	0.0326054	0.0325661	0.0325254	0.0324832	0.0324398	0.0323952	0.0323497	0.0323032	0.032256	0.032208	0.0321596	0.0321106	0.0320612	0.0320114	0.0319614	0.0319114	0.0318614	0.0318114	0.0317613	0.0317113	0.0316613	0.0316113	0.0315613	0.0315113	0.0314612	0.0314112	0.0313612	0.0313112	0.0312612	0.0312112	0.0311611	0.0311111	0.0310611	0.0310111	0.0309611	0.030911	0.030861	0.030811	0.030761	0.030711	0.030661	0.0306109	0.0305609
0.0329625	0.032937	0.0329095	0.03288	0.0328486	0.0328153	0.0327802	0.0327434	0.0327051	0.0326652	0.032624	0.0325815	0.032538	0.0324934	0.032448	0.0324018	0.032355	0.0323076	0.0322597	0.0322114	0.0321628	0.0321139	0.032065	0.0320161	0.0319672	0.0319183	0.0318694	0.0318205	0.0317716	0.0317227	0.0316738	0.0316249	0.031576	0.0315271	0.0314782	0.0314293	0.0313804	0.0313315	0.0312826	0.0312337	0.0311848	0.0311359	0.031087	0.0310381	0.0309892	0.0309403	0.0308914	0.0308425	0.0307936	0.0307448
0.0330955	0.0330706	0.0330438	0.033015	0.0329843	0.0329517	0.0329175	0.0328815	0.032844	0.0328051	0.0327648	0.0327234	0.0326808	0.0326373	0.0325929	0.0325478	0.0325021	0.0324558	0.032409	0.0323618	0.0323143	0.0322666	0.0322188	0.032171	0.0321233	0.0320755	0.0320277	0.03198	0.0319322	0.0318844	0.0318367	0.0317889	0.0317411	0.0316934	0.0316456	0.0315979	0.0315501	0.0315023	0.0314546	0.0314068	0.031359	0.0313113	0.0312635	0.0312157	0.031168	0.0311202	0.0310724	0.0310247	0.0309769	0.0309291
0.0332285	0.0332042	0.033178	0.0331499	0.0331199	0.0330882	0.0330547	0.0330197	0.0329831	0.0329451	0.0329058	0.0328653	0.0328238	0.0327813	0.032738	0.032694	0.0326493	0.0326041	0.0325584	0.0325124	0.032466	0.0324194	0.0323728	0.0323262	0.0322795	0.0322329	0.0321863	0.0321397	0.0320931	0.0320464	0.0319998	0.0319532	0.0319066	0.03186	0.0318133	0.0317667	0.0317201	0.0316735	0.0316268	0.0315802	0.0315336	0.031487	0.0314404	0.0313937	0.0313471	0.0313005	0.0312539	0.0312073	0.0311606	0.031114
0.0333615	0.0333378	0.0333123	0.0332848	0.0332556	0.0332246	0.033192	0.0331578	0.0331221	0.033085	0.0330467	0.0330072	0.0329667	0.0329253	0.0328831	0.0328401	0.0327966	0.0327525	0.0327079	0.032663	0.0326178	0.0325723	0.0325269	0.0324814	0.0324359	0.0323904	0.032345	0.0322995	0.032254	0.0322085	0.0321631	0.0321176	0.0320721	0.0320266	0.0319812	0.0319357	0.0318902	0.0318448	0.0317993	0.0317538	0.0317083	0.0316629	0.0316174	0.0315719	0.0315264	0.031481	0.0314355	0.03139	0.0313445	0.0312991
0.0334945	0.0334714	0.0334465	0.0334198	0.0333913	0.0333611	0.0333293	0.0332959	0.0332612	0.033225	0.0331877	0.0331492	0.0331097	0.0330693	0.0330281	0.0329863	0.0329438	0.0329008	0.0328574	0.0328137	0.0327696	0.0327253	0.0326809	0.0326366	0.0325923	0.032548	0.0325036	0.0324593	0.032415	0.0323706	0.0323263	0.032282	0.0322377	0.0321933	0.032149	0.0321047	0.0320604	0.032016	0.0319717	0.0319274	0.0318831	0.0318387	0.0317944	0.0317501	0.0317058	0.0316614	0.0316171	0.0315728	0.0315285	0.0314841
0.0336275	0.033605	0.0335808	0.0335547	0.033527	0.0334976	0.0334666	0.0334341	0.0334002	0.033365	0.0333286	0.0332911	0.0332527	0.0332133	0.0331732	0.0331324	0.0330911	0.0330492	0.0330069	0.0329643	0.0329214	0.0328782	0.032835	0.0327918	0.0327486	0.0327055	0.0326623	0.0326191	0.0325759	0.0325328	0.0324896	0.0324464	0.0324032	0.03236	0.0323169	0.0322737	0.0322305	0.0321873	0.0321441	0.032101	0.0320578	0.0320146	0.0319714	0.0319283	0.0318851	0.0318419	0.0317987	0.0317555	0.0317124	0.0316692
0.0337605	0.0337386	0.033715	0.0336897	0.0336627	0.033634	0.0336039	0.0335722	0.0335392	0.033505	0.0334696	0.0334331	0.0333956	0.0333573	0.0333183	0.0332786	0.0332383	0.0331976	0.0331564	0.0331149	0.0330731	0.0330311	0.0329891	0.032947	0.032905	0.032863	0.0328209	0.0327789	0.0327369	0.0326949	0.0326528	0.0326108	0.0325688	0.0325267	0.0324847	0.0324427	0.0324006	0.0323586	0.0323166	0.0322745	0.0322325	0.0321905	0.0321485	0.0321064	0.0320644	0.0320224	0.0319803	0.0319383	0.0318963	0.0318542
0.0338935	0.0338722	0.0338492	0.0338246	0.0337983	0.0337705	0.0337411	0.0337104	0.0336783	0.033645	0.0336105	0.033575	0.0335386	0.0335014	0.0334634	0.0334248	0.0333856	0.033346	0.0333059	0.0332656	0.0332249	0.033184	0.0331431	0.0331023	0.0330614	0.0330205	0.0329796	0.0329387	0.0328978	0.032857	0.0328161	0.0327752	0.0327343	0.0326934	0.0326525	0.0326117	0.0325708	0.0325299	0.032489	0.0324481	0.0324072	0.0323664	0.0323255	0.0322846	0.0322437	0.0322028	0.0321619	0.0321211	0.0320802	0.0320393
0.0340265	0.0340058	0.0339835	0.0339595	0.033934	0.0339069	0.0338784	0.0338485	0.0338173	0.033785	0.0337515	0.033717	0.0336816	0.0336454	0.0336085	0.0335709	0.0335329	0.0334943	0.0334554	0.0334162	0.0333767	0.0333369	0.0332972	0.0332575	0.0332177	0.033178	0.0331383	0.0330985	0.0330588	0.0330191	0.0329793	0.0329396	0.0328999	0.0328601	0.0328204	0.0327806	0.0327409	0.0327012	0.0326614	0.0326217	0.032582	0.0325422	0.0325025	0.0324628	0.032423	0.0323833	0.0323436	0.0323038	0.0322641	0.0322244
0.0341595	0.0341394	0.0341177	0.0340945	0.0340697	0.0340434	0.0340157	0.0339867	0.0339564	0.0339249	0.0338924	0.0338589	0.0338245	0.0337894	0.0337535	0.0337171	0.0336801	0.0336427	0.0336049	0.0335668	0.0335285	0.0334899	0.0334513	0.0334127	0.0333741	0.0333355	0.0332969	0.0332583	0.0332198	0.0331812	0.0331426	0.033104	0.0330654	0.0330268	0.0329882	0.0329496	0.0329111	0.0328725	0.0328339	0.0327953	0.0327567	0.0327181	0.0326795	0.0326409	0.0326023	0.0325638	0.0325252	0.0324866	0.032448	0.0324094
0.0342925	0.034273	0.034252	0.0342294	0.0342054	0.0341799	0.034153	0.0341248	0.0340954	0.0340649	0.0340334	0.0340009	0.0339675	0.0339334	0.0338986	0.0338633	0.0338274	0.0337911	0.0337544	0.0337175	0.0336802	0.0336428	0.0336054	0.0335679	0.0335305	0.033493	0.0334556	0.0334181	0.0333807	0.0333433	0.0333058	0.0332684	0.0332309	0.0331935	0.0331561	0.0331186	0.0330812	0.0330437	0.0330063	0.0329689	0.0329314	0.032894	0.0328565	0.0328191	0.0327817	0.0327442	0.0327068	0.0326693	0.0326319	0.0325945
0.0344259	0.034407	0.0343866	0.0343647	0.0343414	0.0343167	0.0342906	0.0342633	0.0342348	0.0342053	0.0341747	0.0341432	0.0341108	0.0340778	0.034044	0.0340098	0.033975	0.0339398	0.0339043	0.0338684	0.0338323	0.033796	0.0337597	0.0337234	0.0336871	0.0336508	0.0336146	0.0335783	0.033542	0.0335057	0.0334694	0.0334331	0.0333968	0.0333605	0.0333242	0.0332879	0.0332516	0.0332153	0.033179	0.0331427	0.0331064	0.0330701	0.0330338	0.0329975	0.0329612	0.0329249	0.0328886	0.0328523	0.032816	0.0327797
0.0345605	0.0345422	0.0345225	0.0345013	0.0344787	0.0344547	0.0344295	0.034403	0.0343754	0.0343468	0.0343171	0.0342866	0.0342553	0.0342232	0.0341906	0.0341574	0.0341237	0.0340896	0.0340551	0.0340204	0.0339855	0.0339503	0.0339151	0.03388	0.0338448	0.0338096	0.0337745	0.0337393	0.0337042	0.033669	0.0336338	0.0335987	0.0335635	0.0335283	0.0334932	0.033458	0.0334228	0.0333877	0.0333525	0.0333174	0.0332822	0.033247	0.0332119	0.0331767	0.0331415	0.0331064	0.0330712	0.033036	0.0330009	0.0329657
0.0346966	0.0346789	0.0346598	0.0346392	0.0346173	0.0345942	0.0345697	0.0345441	0.0345174	0.0344896	0.0344609	0.0344314	0.0344011	0.03437	0.0343384	0.0343063	0.0342737	0.0342407	0.0342073	0.0341737	0.0341398	0.0341058	0.0340717	0.0340377	0.0340037	0.0339696	0.0339356	0.0339015	0.0338675	0.0338334	0.0337994	0.0337653	0.0337313	0.0336973	0.0336632	0.0336292	0.0335951	0.0335611	0.033527	0.033493	0.0334589	0.0334249	0.0333909	0.0333568	0.0333228	0.0332887	0.0332547	0.0332206	0.0331866	0.0331525
0.0348345	0.0348173	0.0347988	0.0347789	0.0347578	0.0347353	0.0347117	0.0346869	0.034661	0.0346342	0.0346064	0.0345778	0.0345485	0.0345185	0.0344879	0.0344568	0.0344252	0.0343933	0.034361	0.0343285	0.0342957	0.0342628	0.0342298	0.0341969	0.0341639	0.034131	0.0340981	0.0340651	0.0340322	0.0339992	0.0339663	0.0339333	0.0339004	0.0338675	0.0338345	0.0338016	0.0337686	0.0337357	0.0337027	0.0336698	0.0336369	0.0336039	0.033571	0.033538	0.0335051	0.0334721	0.0334392	0.0334063	0.0333733	0.0333404
0.0349744	0.0349578	0.0349399	0.0349207	0.0349002	0.0348785	0.0348557	0.0348317	0.0348067	0.0347807	0.0347539	0.0347262	0.0346978	0.0346688	0.0346392	0.0346091	0.0345786	0.0345477	0.0345165	0.0344851	0.0344534	0.0344215	0.0343896	0.0343578	0.0343259	0.0342941	0.0342622	0.0342303	0.0341985	0.0341666	0.0341348	0.0341029	0.034071	0.0340392	0.0340073	0.0339755	0.0339436	0.0339117	0.0338799	0.033848	0.0338162	0.0337843	0.0337524	0.0337206	0.0336887	0.0336569	0.033625	0.0335931	0.0335613	0.0335294
0.0351169	0.0351008	0.0350835	0.0350649	0.0350451	0.0350242	0.0350021	0.0349789	0.0349547	0.0349296	0.0349036	0.0348769	0.0348495	0.0348214	0.0347928	0.0347637	0.0347342	0.0347043	0.0346742	0.0346437	0.0346131	0.0345823	0.0345515	0.0345207	0.0344899	0.0344591	0.0344283	0.0343975	0.0343667	0.0343359	0.0343051	0.0342743	0.0342435	0.0342127	0.0341819	0.0341511	0.0341203	0.0340895	0.0340587	0.0340279	0.0339971	0.0339663	0.0339355	0.0339047	0.0338739	0.0338431	0.0338123	0.0337815	0.0337507	0.0337199
0.0352622	0.0352467	0.0352299	0.035212	0.0351928	0.0351726	0.0351512	0.0351288	0.0351054	0.0350812	0.0350561	0.0350302	0.0350037	0.0349766	0.0349489	0.0349208	0.0348923	0.0348634	0.0348343	0.0348049	0.0347753	0.0347455	0.0347157	0.034686	0.0346562	0.0346264	0.0345967	0.0345669	0.0345371	0.0345074	0.0344776	0.0344478	0.034418	0.0343883	0.0343585	0.0343287	0.034299	0.0342692	0.0342394	0.0342097	0.0341799	0.0341501	0.0341203	0.0340906	0.0340608	0.034031	0.0340013	0.0339715	0.0339417	0.033912
0.0354108	0.0353958	0.0353796	0.0353623	0.0353438	0.0353242	0.0353035	0.0352819	0.0352593	0.0352359	0.0352116	0.0351866	0.035161	0.0351348	0.0351081	0.0350809	0.0350533	0.0350255	0.0349973	0.0349689	0.0349403	0.0349115	0.0348827	0.034854	0.0348252	0.0347964	0.0347676	0.0347389	0.0347101	0.0346813	0.0346526	0.0346238	0.034595	0.0345663	0.0345375	0.0345087	0.0344799	0.0344512	0.0344224	0.0343936	0.0343649	0.0343361	0.0343073	0.0342786	0.0342498	0.034221	0.0341923	0.0341635	0.0341347	0.0341059
0.0355632	0.0355487	0.035533	0.0355163	0.0354984	0.0354795	0.0354595	0.0354386	0.0354168	0.0353941	0.0353707	0.0353465	0.0353218	0.0352964	0.0352706	0.0352444	0.0352177	0.0351908	0.0351635	0.0351361	0.0351084	0.0350806	0.0350528	0.035025	0.0349972	0.0349694	0.0349416	0.0349138	0.034886	0.0348582	0.0348304	0.0348026	0.0347748	0.034747	0.0347192	0.0346914	0.0346636	0.0346358	0.0346079	0.0345801	0.0345523	0.0345245	0.0344967	0.0344689	0.0344411	0.0344133	0.0343855	0.0343577	0.0343299	0.0343021
0.0357198	0.0357058	0.0356907	0.0356745	0.0356572	0.0356389	0.0356196	0.0355994	0.0355783	0.0355564	0.0355337	0.0355104	0.0354864	0.035462	0.035437	0.0354116	0.0353859	0.0353598	0.0353335	0.0353069	0.0352802	0.0352533	0.0352264	0.0351996	0.0351727	0.0351458	0.0351189	0.035092	0.0350652	0.0350383	0.0350114	0.0349845	0.0349576	0.0349308	0.0349039	0.034877	0.0348501	0.0348232	0.0347964	0.0347695	0.0347426	0.0347157	0.0346888	0.034662	0.0346351	0.0346082	0.0345813	0.0345544	0.0345276	0.0345007
0.0358812	0.0358677	0.035853	0.0358374	0.0358207	0.035803	0.0357843	0.0357647	0.0357443	0.0357231	0.0357012	0.0356787	0.0356555	0.0356318	0.0356077	0.0355831	0.0355582	0.035533	0.0355075	0.0354818	0.035456	0.03543	0.035404	0.035378	0.035352	0.035326	0.0353	0.035274	0.035248	0.035222	0.035196	0.03517	0.035144	0.035118	0.035092	0.035066	0.03504	0.035014	0.034988	0.034962	0.034936	0.03491	0.034884	0.034858	0.034832	0.034806	0.03478	0.034754	0.034728	0.034702
0.0360479	0.0360348	0.0360206	0.0360054	0.0359893	0.0359721	0.0359541	0.0359351	0.0359154	0.0358949	0.0358736	0.0358518	0.0358294	0.0358064	0.0357831	0.0357593	0.0357352	0.0357108	0.0356861	0.0356613	0.0356362	0.0356111	0.0355859	0.0355607	0.0355356	0.0355104	0.0354852	0.0354601	0.0354349	0.0354097	0.0353846	0.0353594	0.0353342	0.035309	0.0352839	0.0352587	0.0352335	0.0352084	0.0351832	0.035158	0.0351329	0.0351077	0.0350825	0.0350574	0.0350322	0.035007	0.0349818	0.0349567	0.0349315	0.0349063
0.0362203	0.0362076	0.0361939	0.0361792	0.0361635	0.0361469	0.0361294	0.0361111	0.0360919	0.036072	0.0360515	0.0360303	0.0360086	0.0359863	0.0359637	0.0359406	0.0359173	0.0358936	0.0358697	0.0358456	0.0358214	0.035797	0.0357726	0.0357482	0.0357238	0.0356994	0.035675	0.0356506	0.0356262	0.0356018	0.0355775	0.0355531	0.0355287	0.0355043	0.0354799	0.0354555	0.0354311	0.0354067	0.0353823	0.0353579	0.0353335	0.0353091	0.0352847	0.0352603	0.0352359	0.0352115	0.0351872	0.0351628	0.0351384	0.035114
0.0363991	0.0363867	0.0363734	0.0363591	0.0363439	0.0363278	0.0363108	0.036293	0.0362744	0.0362551	0.0362351	0.0362146	0.0361935	0.0361719	0.0361499	0.0361276	0.0361049	0.0360819	0.0360588	0.0360354	0.0360118	0.0359882	0.0359645	0.0359408	0.0359171	0.0358934	0.0358698	0.0358461	0.0358224	0.0357987	0.0357751	0.0357514	0.0357277	0.035704	0.0356804	0.0356567	0.035633	0.0356093	0.0355856	0.035562	0.0355383	0.0355146	0.0354909	0.0354673	0.0354436	0.0354199	0.0353962	0.0353726	0.0353489	0.0353252
0.0365845	0.0365725	0.0365596	0.0365457	0.0365309	0.0365152	0.0364987	0.0364814	0.0364633	0.0364445	0.0364251	0.0364051	0.0363846	0.0363637	0.0363423	0.0363205	0.0362985	0.0362761	0.0362536	0.0362309	0.036208	0.0361849	0.0361619	0.0361389	0.0361159	0.0360928	0.0360698	0.0360468	0.0360238	0.0360008	0.0359777	0.0359547	0.0359317	0.0359087	0.0358856	0.0358626	0.0358396	0.0358166	0.0357935	0.0357705	0.0357475	0.0357245	0.0357014	0.0356784	0.0356554	0.0356324	0.0356094	0.0355863	0.0355633	0.0355403
0.0367771	0.0367654	0.0367528	0.0367393	0.0367249	0.0367096	0.0366935	0.0366766	0.036659	0.0366407	0.0366218	0.0366023	0.0365823	0.0365619	0.036541	0.0365198	0.0364983	0.0364766	0.0364546	0.0364325	0.0364102	0.0363877	0.0363653	0.0363428	0.0363204	0.036298	0.0362755	0.0362531	0.0362307	0.0362082	0.0361858	0.0361633	0.0361409	0.0361185	0.036096	0.0360736	0.0360511	0.0360287	0.0360063	0.0359838	0.0359614	0.035939	0.0359165	0.0358941	0.0358716	0.0358492	0.0358268	0.0358043	0.0357819	0.0357595
0.0369772	0.0369658	0.0369535	0.0369403	0.0369262	0.0369113	0.0368955	0.036879	0.0368618	0.036844	0.0368255	0.0368065	0.0367869	0.036767	0.0367466	0.0367259	0.0367049	0.0366836	0.0366622	0.0366405	0.0366187	0.0365968	0.0365749	0.0365529	0.036531	0.0365091	0.0364872	0.0364653	0.0364433	0.0364214	0.0363995	0.0363776	0.0363556	0.0363337	0.0363118	0.0362899	0.0362679	0.036246	0.0362241	0.0362022	0.0361803	0.0361583	0.0361364	0.0361145	0.0360926	0.0360706	0.0360487	0.0360268	0.0360049	0.0359829
0.0371852	0.0371741	0.037162	0.037149	0.0371352	0.0371206	0.0371052	0.037089	0.0370722	0.0370546	0.0370365	0.0370179	0.0369988	0.0369792	0.0369592	0.0369389	0.0369184	0.0368975	0.0368765	0.0368553	0.0368339	0.0368124	0.036791	0.0367695	0.036748	0.0367265	0.036705	0.0366835	0.0366621	0.0366406	0.0366191	0.0365976	0.0365761	0.0365547	0.0365332	0.0365117	0.0364902	0.0364687	0.0364472	0.0364258	0.0364043	0.0363828	0.0363613	0.0363398	0.0363183	0.0362969	0.0362754	0.0362539	0.0362324	0.0362109
0.0374013	0.0373904	0.0373785	0.0373657	0.0373522	0.0373378	0.0373226	0.0373067	0.0372902	0.037273	0.0372552	0.0372368	0.037218	0.0371988	0.0371792	0.0371592	0.037139	0.0371185	0.0370978	0.037077	0.037056	0.0370349	0.0370137	0.0369926	0.0369715	0.0369504	0.0369293	0.0369082	0.036887	0.0368659	0.0368448	0.0368237	0.0368026	0.0367815	0.0367603	0.0367392	0.0367181	0.036697	0.0366759	0.0366547	0.0366336	0.0366125	0.0365914	0.0365703	0.0365492	0.036528	0.0365069	0.0364858	0.0364647	0.0364436
0.0376257	0.0376149	0.0376032	0.0375906	0.0375772	0.037563	0.0375481	0.0375324	0.0375161	0.0374991	0.0374815	0.0374634	0.0374449	0.0374259	0.0374066	0.0373869	0.0373669	0.0373467	0.0373263	0.0373058	0.0372851	0.0372642	0.0372434	0.0372226	0.0372017	0.0371809	0.0371601	0.0371392	0.0371184	0.0370976	0.0370767	0.0370559	0.0370351	0.0370142	0.0369934	0.0369726	0.0369517	0.0369309	0.0369101	0.0368893	0.0368684	0.0368476	0.0368268	0.0368059	0.0367851	0.0367643	0.0367434	0.0367226	0.0367018	0.0366809
0.0378585	0.0378478	0.0378362	0.0378237	0.0378105	0.0377964	0.0377816	0.0377661	0.0377499	0.0377331	0.0377157	0.0376978	0.0376795	0.0376607	0.0376415	0.037622	0.0376023	0.0375823	0.0375621	0.0375417	0.0375212	0.0375006	0.03748	0.0374593	0.0374387	0.0374181	0.0373975	0.0373768	0.0373562	0.0373356	0.037315	0.0372943	0.0372737	0.0372531	0.0372325	0.0372118	0.0371912	0.0371706	0.03715	0.0371294	0.0371087	0.0370881	0.0370675	0.0370469	0.0370262	0.0370056	0.036985	0.0369644	0.0369437	0.0369231
0.0380997	0.038089	0.0380775	0.0380651	0.0380519	0.038038	0.0380233	0.0380079	0.0379918	0.0379751	0.0379578	0.03794	0.0379217	0.0379031	0.037884	0.0378647	0.037845	0.0378252	0.0378051	0.0377849	0.0377645	0.037744	0.0377235	0.037703	0.0376825	0.037662	0.0376415	0.037621	0.0376005	0.03758	0.0375595	0.037539	0.0375185	0.037498	0.0374775	0.037457	0.0374365	0.037416	0.0373955	0.037375	0.0373545	0.0373341	0.0373136	0.0372931	0.0372726	0.0372521	0.0372316	0.0372111	0.0371906	0.0371701
0.0383492	0.0383385	0.038327	0.0383147	0.0383016	0.0382876	0.038273	0.0382576	0.0382415	0.0382249	0.0382076	0.0381899	0.0381717	0.038153	0.038134	0.0381147	0.0380951	0.0380753	0.0380553	0.0380351	0.0380148	0.0379943	0.0379739	0.0379534	0.037933	0.0379125	0.0378921	0.0378716	0.0378512	0.0378308	0.0378103	0.0377899	0.0377694	0.037749	0.0377285	0.0377081	0.0376876	0.0376672	0.0376467	0.0376263	0.0376058	0.0375854	0.037565	0.0375445	0.0375241	0.0375036	0.0374832	0.0374627	0.0374423	0.0374218
0.0386068	0.0385962	0.0385847	0.0385723	0.0385592	0.0385452	0.0385305	0.0385151	0.038499	0.0384824	0.0384651	0.0384473	0.0384291	0.0384104	0.0383914	0.0383721	0.0383525	0.0383326	0.0383126	0.0382923	0.038272	0.0382515	0.038231	0.0382106	0.0381901	0.0381696	0.0381491	0.0381287	0.0381082	0.0380877	0.0380673	0.0380468	0.0380263	0.0380058	0.0379854	0.0379649	0.0379444	0.0379239	0.0379035	0.037883	0.0378625	0.037842	0.0378216	0.0378011	0.0377806	0.0377601	0.0377397	0.0377192	0.0376987	0.0376782
0.0388724	0.0388617	0.0388502	0.0388377	0.0388245	0.0388105	0.0387957	0.0387803	0.0387641	0.0387473	0.03873	0.0387121	0.0386938	0.0386751	0.0386559	0.0386365	0.0386168	0.0385969	0.0385767	0.0385564	0.0385359	0.0385153	0.0384948	0.0384742	0.0384536	0.038433	0.0384125	0.0383919	0.0383713	0.0383507	0.0383302	0.0383096	0.038289	0.0382684	0.0382479	0.0382273	0.0382067	0.0381861	0.0381656	0.038145	0.0381244	0.0381038	0.0380833	0.0380627	0.0380421	0.0380215	0.0380009	0.0379804	0.0379598	0.0379392
0.0391457	0.0391349	0.0391232	0.0391107	0.0390974	0.0390832	0.0390684	0.0390527	0.0390365	0.0390195	0.039002	0.038984	0.0389656	0.0389466	0.0389274	0.0389078	0.0388879	0.0388678	0.0388475	0.038827	0.0388063	0.0387856	0.0387648	0.0387441	0.0387233	0.0387026	0.0386818	0.0386611	0.0386403	0.0386196	0.0385988	0.0385781	0.0385573	0.0385366	0.0385158	0.0384951	0.0384743	0.0384536	0.0384328	0.0384121	0.0383913	0.0383706	0.0383498	0.0383291	0.0383083	0.0382876	0.0382668	0.0382461	0.0382253	0.0382046
0.0394262	0.0394153	0.0394035	0.0393908	0.0393774	0.0393631	0.039348	0.0393322	0.0393157	0.0392986	0.0392809	0.0392627	0.039244	0.0392249	0.0392054	0.0391855	0.0391654	0.0391451	0.0391245	0.0391038	0.0390829	0.0390619	0.0390409	0.0390199	0.0389989	0.0389779	0.0389569	0.0389359	0.038915	0.038894	0.038873	0.038852	0.038831	0.03881	0.038789	0.038768	0.038747	0.038726	0.038705	0.038684	0.038663	0.038642	0.038621	0.0386001	0.0385791	0.0385581	0.0385371	0.0385161	0.0384951	0.0384741
0.0397137	0.0397026	0.0396906	0.0396777	0.0396641	0.0396496	0.0396343	0.0396182	0.0396015	0.0395842	0.0395662	0.0395477	0.0395287	0.0395093	0.0394895	0.0394694	0.039449	0.0394284	0.0394075	0.0393865	0.0393653	0.039344	0.0393227	0.0393014	0.0392801	0.0392588	0.0392375	0.0392162	0.0391949	0.0391736	0.0391523	0.039131	0.0391097	0.0390884	0.0390671	0.0390458	0.0390245	0.0390032	0.0389819	0.0389606	0.0389393	0.038918	0.0388967	0.0388754	0.0388541	0.0388328	0.0388115	0.0387901	0.0387688	0.0387475
0.0400075	0.0399962	0.039984	0.039971	0.039957	0.0399423	0.0399267	0.0399104	0.0398934	0.0398758	0.0398575	0.0398387	0.0398194	0.0397996	0.0397795	0.039759	0.0397383	0.0397173	0.0396961	0.0396747	0.0396531	0.0396314	0.0396098	0.0395881	0.0395664	0.0395448	0.0395231	0.0395014	0.0394797	0.0394581	0.0394364	0.0394147	0.0393931	0.0393714	0.0393497	0.0393281	0.0393064	0.0392847	0.039263	0.0392414	0.0392197	0.039198	0.0391764	0.0391547	0.039133	0.0391114	0.0390897	0.039068	0.0390464	0.0390247
0.0403073	0.0402958	0.0402834	0.04027	0.0402558	0.0402408	0.0402249	0.0402083	0.040191	0.040173	0.0401543	0.0401352	0.0401155	0.0400953	0.0400748	0.040054	0.0400328	0.0400114	0.0399897	0.0399679	0.0399459	0.0399239	0.0399018	0.0398797	0.0398576	0.0398355	0.0398134	0.0397913	0.0397692	0.0397471	0.039725	0.0397029	0.0396808	0.0396587	0.0396366	0.0396145	0.0395924	0.0395703	0.0395483	0.0395262	0.0395041	0.039482	0.0394599	0.0394378	0.0394157	0.0393936	0.0393715	0.0393494	0.0393273	0.0393052
0.0406125	0.0406007	0.0405881	0.0405745	0.04056	0.0405446	0.0405284	0.0405114	0.0404937	0.0404753	0.0404563	0.0404367	0.0404166	0.040396	0.040375	0.0403537	0.0403321	0.0403102	0.0402881	0.0402658	0.0402434	0.0402208	0.0401982	0.0401757	0.0401531	0.0401305	0.040108	0.0400854	0.0400628	0.0400403	0.0400177	0.0399951	0.0399725	0.03995	0.0399274	0.0399048	0.0398823	0.0398597	0.0398371	0.0398146	0.039792	0.0397694	0.0397469	0.0397243	0.0397017	0.0396791	0.0396566	0.039634	0.0396114	0.0395889
0.0409227	0.0409106	0.0408976	0.0408837	0.0408689	0.0408532	0.0408366	0.0408192	0.0408011	0.0407823	0.0407628	0.0407428	0.0407222	0.0407011	0.0406797	0.0406579	0.0406358	0.0406134	0.0405908	0.040568	0.040545	0.0405219	0.0404988	0.0404757	0.0404526	0.0404295	0.0404064	0.0403834	0.0403603	0.0403372	0.0403141	0.040291	0.0402679	0.0402448	0.0402217	0.0401986	0.0401755	0.0401524	0.0401293	0.0401063	0.0400832	0.0400601	0.040037	0.0400139	0.0399908	0.0399677	0.0399446	0.0399215	0.0398984	0.0398753
0.0412372	0.0412249	0.0412116	0.0411973	0.0411821	0.041166	0.0411491	0.0411313	0.0411127	0.0410934	0.0410735	0.0410529	0.0410319	0.0410103	0.0409883	0.040966	0.0409433	0.0409204	0.0408972	0.0408739	0.0408504	0.0408267	0.040803	0.0407794	0.0407557	0.0407321	0.0407084	0.0406848	0.0406611	0.0406374	0.0406138	0.0405901	0.0405665	0.0405428	0.0405192	0.0404955	0.0404719	0.0404482	0.0404245	0.0404009	0.0403772	0.0403536	0.0403299	0.0403063	0.0402826	0.040259	0.0402353	0.0402116	0.040188	0.0401643
0.0415557	0.0415431	0.0415295	0.0415148	0.0414993	0.0414827	0.0414653	0.0414471	0.041428	0.0414083	0.0413878	0.0413668	0.0413452	0.0413231	0.0413005	0.0412776	0.0412544	0.0412309	0.0412071	0.0411832	0.041159	0.0411348	0.0411105	0.0410863	0.041062	0.0410377	0.0410135	0.0409892	0.040965	0.0409407	0.0409165	0.0408922	0.0408679	0.0408437	0.0408194	0.0407952	0.0407709	0.0407467	0.0407224	0.0406982	0.0406739	0.0406496	0.0406254	0.0406011	0.0405769	0.0405526	0.0405284	0.0405041	0.0404798	0.0404556
0.0418777	0.0418647	0.0418507	0.0418357	0.0418197	0.0418028	0.0417849	0.0417662	0.0417467	0.0417264	0.0417054	0.0416838	0.0416616	0.0416389	0.0416158	0.0415923	0.0415685	0.0415443	0.04152	0.0414954	0.0414706	0.0414457	0.0414209	0.041396	0.0413711	0.0413462	0.0413213	0.0412964	0.0412715	0.0412466	0.0412217	0.0411968	0.041172	0.0411471	0.0411222	0.0410973	0.0410724	0.0410475	0.0410226	0.0409977	0.0409728	0.0409479	0.040923	0.0408982	0.0408733	0.0408484	0.0408235	0.0407986	0.0407737	0.0407488
0.0422027	0.0421894	0.042175	0.0421596	0.0421432	0.0421258	0.0421074	0.0420882	0.0420682	0.0420473	0.0420258	0.0420036	0.0419808	0.0419576	0.0419338	0.0419097	0.0418852	0.0418605	0.0418354	0.0418102	0.0417848	0.0417592	0.0417337	0.0417081	0.0416826	0.041657	0.0416315	0.0416059	0.0415804	0.0415548	0.0415293	0.0415037	0.0414782	0.0414526	0.0414271	0.0414015	0.041376	0.0413504	0.0413248	0.0412993	0.0412737	0.0412482	0.0412226	0.0411971	0.0411715	0.041146	0.0411204	0.0410949	0.0410693	0.0410438
0.0425303	0.0425166	0.0425018	0.042486	0.0424692	0.0424513	0.0424325	0.0424127	0.0423921	0.0423707	0.0423486	0.0423258	0.0423025	0.0422786	0.0422542	0.0422294	0.0422043	0.0421788	0.0421531	0.0421272	0.0421011	0.0420749	0.0420487	0.0420224	0.0419962	0.0419699	0.0419437	0.0419175	0.0418912	0.041865	0.0418388	0.0418125	0.0417863	0.04176	0.0417338	0.0417076	0.0416813	0.0416551	0.0416288	0.0416026	0.0415764	0.0415501	0.0415239	0.0414977	0.0414714	0.0414452	0.0414189	0.0413927	0.0413665	0.0413402
0.04286	0.042846	0.0428309	0.0428146	0.0427973	0.042779	0.0427596	0.0427393	0.0427182	0.0426962	0.0426735	0.0426501	0.0426261	0.0426016	0.0425765	0.0425511	0.0425253	0.0424992	0.0424728	0.0424462	0.0424194	0.0423924	0.0423655	0.0423385	0.0423116	0.0422846	0.0422577	0.0422307	0.0422038	0.0421769	0.0421499	0.042123	0.042096	0.0420691	0.0420421	0.0420152	0.0419882	0.0419613	0.0419343	0.0419074	0.0418804	0.0418535	0.0418266	0.0417996	0.0417727	0.0417457	0.0417188	0.0416918	0.0416649	0.0416379
0.0431917	0.0431773	0.0431618	0.0431451	0.0431273	0.0431084	0.0430886	0.0430678	0.043046	0.0430235	0.0430002	0.0429761	0.0429515	0.0429263	0.0429006	0.0428745	0.0428479	0.0428211	0.042794	0.0427667	0.0427392	0.0427115	0.0426838	0.0426562	0.0426285	0.0426008	0.0425732	0.0425455	0.0425178	0.0424901	0.0424625	0.0424348	0.0424071	0.0423795	0.0423518	0.0423241	0.0422964	0.0422688	0.0422411	0.0422134	0.0421858	0.0421581	0.0421304	0.0421028	0.0420751	0.0420474	0.0420197	0.0419921	0.0419644	0.0419367
0.043525	0.0435102	0.0434942	0.0434771	0.0434588	0.0434395	0.0434191	0.0433977	0.0433754	0.0433522	0.0433283	0.0433036	0.0432783	0.0432524	0.043226	0.0431992	0.043172	0.0431445	0.0431166	0.0430886	0.0430603	0.0430319	0.0430035	0.0429751	0.0429467	0.0429183	0.0428899	0.0428614	0.042833	0.0428046	0.0427762	0.0427478	0.0427194	0.042691	0.0426626	0.0426342	0.0426058	0.0425773	0.0425489	0.0425205	0.0424921	0.0424637	0.0424353	0.0424069	0.0423785	0.0423501	0.0423216	0.0422932	0.0422648	0.0422364
0.0438595	0.0438443	0.0438279	0.0438103	0.0437916	0.0437717	0.0437508	0.0437289	0.043706	0.0436822	0.0436576	0.0436323	0.0436063	0.0435798	0.0435527	0.0435251	0.0434972	0.0434689	0.0434404	0.0434116	0.0433826	0.0433534	0.0433242	0.0432951	0.0432659	0.0432368	0.0432076	0.0431784	0.0431493	0.0431201	0.0430909	0.0430618	0.0430326	0.0430034	0.0429743	0.0429451	0.042916	0.0428868	0.0428576	0.0428285	0.0427993	0.0427701	0.042741	0.0427118	0.0426827	0.0426535	0.0426243	0.0425952	0.042566	0.0425368
0.0441948	0.0441792	0.0441624	0.0441444	0.0441251	0.0441047	0.0440833	0.0440608	0.0440373	0.0440129	0.0439877	0.0439617	0.043935	0.0439078	0.04388	0.0438517	0.0438231	0.0437941	0.0437647	0.0437352	0.0437054	0.0436755	0.0436456	0.0436157	0.0435858	0.0435558	0.0435259	0.043496	0.0434661	0.0434361	0.0434062	0.0433763	0.0433464	0.0433165	0.0432865	0.0432566	0.0432267	0.0431968	0.0431669	0.0431369	0.043107	0.0430771	0.0430472	0.0430172	0.0429873	0.0429574	0.0429275	0.0428976	0.0428676	0.0428377
0.0445301	0.0445141	0.0444969	0.0444784	0.0444587	0.0444378	0.0444157	0.0443927	0.0443686	0.0443436	0.0443177	0.0442911	0.0442637	0.0442358	0.0442073	0.0441783	0.0441489	0.0441192	0.0440891	0.0440588	0.0440283	0.0439976	0.043967	0.0439363	0.0439056	0.0438749	0.0438442	0.0438136	0.0437829	0.0437522	0.0437215	0.0436908	0.0436602	0.0436295	0.0435988	0.0435681	0.0435374	0.0435067	0.0434761	0.0434454	0.0434147	0.043384	0.0433533	0.0433227	0.043292	0.0432613	0.0432306	0.0431999	0.0431693	0.0431386
0.0448654	0.044849	0.0448313	0.0448124	0.0447922	0.0447708	0.0447482	0.0447246	0.0446999	0.0446742	0.0446477	0.0446205	0.0445924	0.0445638	0.0445346	0.0445049	0.0444748	0.0444443	0.0444135	0.0443825	0.0443512	0.0443198	0.0442883	0.0442569	0.0442254	0.044194	0.0441626	0.0441311	0.0440997	0.0440682	0.0440368	0.0440054	0.0439739	0.0439425	0.043911	0.0438796	0.0438482	0.0438167	0.0437853	0.0437538	0.0437224	0.043691	0.0436595	0.0436281	0.0435966	0.0435652	0.0435338	0.0435023	0.0434709	0.0434394
0.0452007	0.0451839	0.0451658	0.0451464	0.0451257	0.0451038	0.0450807	0.0450564	0.0450312	0.0450049	0.0449778	0.0449498	0.0449212	0.0448918	0.0448619	0.0448315	0.0448007	0.0447694	0.0447379	0.0447061	0.0446741	0.0446419	0.0446097	0.0445775	0.0445453	0.0445131	0.0444809	0.0444487	0.0444165	0.0443843	0.0443521	0.0443199	0.0442877	0.0442555	0.0442233	0.0441911	0.0441589	0.0441267	0.0440945	0.0440623	0.0440301	0.0439979	0.0439657	0.0439335	0.0439013	0.0438691	0.0438369	0.0438047	0.0437725	0.0437403
0.045536	0.0455188	0.0455003	0.0454804	0.0454592	0.0454368	0.0454131	0.0453883	0.0453625	0.0453356	0.0453078	0.0452792	0.0452499	0.0452198	0.0451892	0.0451581	0.0451265	0.0450946	0.0450623	0.0450297	0.044997	0.044964	0.0449311	0.0448981	0.0448651	0.0448322	0.0447992	0.0447663	0.0447333	0.0447003	0.0446674	0.0446344	0.0446015	0.0445685	0.0445356	0.0445026	0.0444696	0.0444367	0.0444037	0.0443708	0.0443378	0.0443048	0.0442719	0.0442389	0.044206	0.044173	0.04414	0.0441071	0.0440741	0.0440412
0.0458713	0.0458537	0.0458348	0.0458144	0.0457928	0.0457698	0.0457456	0.0457202	0.0456938	0.0456663	0.0456379	0.0456086	0.0455786	0.0455479	0.0455165	0.0454847	0.0454524	0.0454197	0.0453867	0.0453534	0.0453199	0.0452861	0.0452524	0.0452187	0.045185	0.0451513	0.0451175	0.0450838	0.0450501	0.0450164	0.0449827	0.044949	0.0449152	0.0448815	0.0448478	0.0448141	0.0447804	0.0447467	0.0447129	0.0446792	0.0446455	0.0446118	0.0445781	0.0445443	0.0445106	0.0444769	0.0444432	0.0444095	0.0443758	0.044342
0.0462066	0.0461886	0.0461692	0.0461485	0.0461263	0.0461028	0.0460781	0.0460521	0.0460251	0.045997	0.0459679	0.045938	0.0459073	0.0458759	0.0458438	0.0458113	0.0457783	0.0457448	0.0457111	0.045677	0.0456427	0.0456083	0.0455738	0.0455393	0.0455048	0.0454703	0.0454359	0.0454014	0.0453669	0.0453324	0.045298	0.0452635	0.045229	0.0451945	0.0451601	0.0451256	0.0450911	0.0450566	0.0450221	0.0449877	0.0449532	0.0449187	0.0448842	0.0448498	0.0448153	0.0447808	0.0447463	0.0447119	0.0446774	0.0446429
0.0465419	0.0465235	0.0465037	0.0464825	0.0464598	0.0464358	0.0464105	0.046384	0.0463564	0.0463277	0.046298	0.0462674	0.046236	0.0462039	0.0461712	0.0461379	0.0461041	0.04607	0.0460355	0.0460007	0.0459656	0.0459304	0.0458951	0.0458599	0.0458247	0.0457894	0.0457542	0.045719	0.0456837	0.0456485	0.0456133	0.045578	0.0455428	0.0455075	0.0454723	0.0454371	0.0454018	0.0453666	0.0453314	0.0452961	0.0452609	0.0452257	0.0451904	0.0451552	0.0451199	0.0450847	0.0450495	0.0450142	0.044979	0.0449438
0.0468771	0.0468584	0.0468382	0.0468165	0.0467933	0.0467688	0.046743	0.0467159	0.0466876	0.0466583	0.046628	0.0465967	0.0465647	0.0465319	0.0464984	0.0464644	0.0464299	0.046395	0.0463598	0.0463242	0.0462885	0.0462525	0.0462165	0.0461805	0.0461445	0.0461085	0.0460725	0.0460365	0.0460005	0.0459645	0.0459285	0.0458925	0.0458565	0.0458205	0.0457845	0.0457485	0.0457125	0.0456765	0.0456405	0.0456045	0.0455685	0.0455325	0.0454965	0.0454605	0.0454245	0.0453885	0.0453525	0.0453165	0.0452806	0.0452446
0.0472122	0.0471931	0.0471724	0.0471502	0.0471266	0.0471016	0.0470752	0.0470475	0.0470187	0.0469887	0.0469577	0.0469258	0.046893	0.0468595	0.0468254	0.0467907	0.0467554	0.0467198	0.0466838	0.0466475	0.0466109	0.0465742	0.0465374	0.0465006	0.0464639	0.0464271	0.0463903	0.0463536	0.0463168	0.04628	0.0462433	0.0462065	0.0461697	0.046133	0.0460962	0.0460594	0.0460227	0.0459859	0.0459491	0.0459124	0.0458756	0.0458388	0.0458021	0.0457653	0.0457285	0.0456918	0.045655	0.0456182	0.0455815	0.0455447
0.047547	0.0475275	0.0475064	0.0474837	0.0474596	0.047434	0.0474071	0.0473788	0.0473493	0.0473187	0.0472871	0.0472545	0.047221	0.0471868	0.047152	0.0471165	0.0470805	0.0470441	0.0470074	0.0469703	0.0469329	0.0468954	0.0468578	0.0468203	0.0467827	0.0467452	0.0467076	0.0466701	0.0466325	0.046595	0.0465574	0.0465199	0.0464823	0.0464448	0.0464073	0.0463697	0.0463322	0.0462946	0.0462571	0.0462195	0.046182	0.0461444	0.0461069	0.0460693	0.0460318	0.0459942	0.0459567	0.0459191	0.0458816	0.045844
0.0478815	0.0478616	0.04784	0.0478169	0.0477922	0.0477661	0.0477386	0.0477098	0.0476797	0.0476484	0.0476161	0.0475828	0.0475486	0.0475137	0.0474781	0.0474419	0.0474051	0.047368	0.0473304	0.0472925	0.0472544	0.0472161	0.0471777	0.0471394	0.047101	0.0470627	0.0470243	0.046986	0.0469476	0.0469093	0.046871	0.0468326	0.0467943	0.0467559	0.0467176	0.0466792	0.0466409	0.0466025	0.0465642	0.0465259	0.0464875	0.0464492	0.0464108	0.0463725	0.0463341	0.0462958	0.0462574	0.0462191	0.0461807	0.0461424
0.0482157	0.0481953	0.0481733	0.0481496	0.0481245	0.0480978	0.0480697	0.0480402	0.0480095	0.0479776	0.0479446	0.0479106	0.0478757	0.04784	0.0478037	0.0477667	0.0477292	0.0476912	0.0476529	0.0476142	0.0475752	0.0475361	0.0474969	0.0474578	0.0474186	0.0473795	0.0473403	0.0473011	0.047262	0.0472228	0.0471837	0.0471445	0.0471053	0.0470662	0.047027	0.0469879	0.0469487	0.0469095	0.0468704	0.0468312	0.0467921	0.0467529	0.0467138	0.0466746	0.0466354	0.0465963	0.0465571	0.046518	0.0464788	0.0464396
0.0485494	0.0485285	0.0485061	0.0484819	0.0484562	0.048429	0.0484003	0.0483702	0.0483388	0.0483062	0.0482725	0.0482378	0.0482022	0.0481657	0.0481286	0.0480908	0.0480525	0.0480137	0.0479746	0.0479351	0.0478953	0.0478553	0.0478153	0.0477753	0.0477354	0.0476954	0.0476554	0.0476154	0.0475754	0.0475354	0.0474954	0.0474554	0.0474154	0.0473754	0.0473354	0.0472954	0.0472554	0.0472155	0.0471755	0.0471355	0.0470955	0.0470555	0.0470155	0.0469755	0.0469355	0.0468955	0.0468555	0.0468155	0.0467755	0.0467355
0.0488826	0.0488613	0.0488383	0.0488137	0.0487875	0.0487596	0.0487303	0.0486996	0.0486675	0.0486342	0.0485998	0.0485643	0.048528	0.0484907	0.0484528	0.0484142	0.0483751	0.0483355	0.0482955	0.0482551	0.0482145	0.0481737	0.0481328	0.048092	0.0480511	0.0480103	0.0479694	0.0479286	0.0478877	0.0478469	0.047806	0.0477652	0.0477243	0.0476835	0.0476426	0.0476018	0.0475609	0.0475201	0.0474792	0.0474384	0.0473975	0.0473567	0.0473158	0.047275	0.0472341	0.0471933	0.0471524	0.0471116	0.0470707	0.0470299
0.0492152	0.0491935	0.04917	0.0491449	0.049118	0.0490896	0.0490597	0.0490283	0.0489955	0.0489615	0.0489263	0.0488901	0.0488529	0.0488149	0.0487761	0.0487367	0.0486967	0.0486563	0.0486154	0.0485742	0.0485327	0.048491	0.0484492	0.0484075	0.0483658	0.048324	0.0482823	0.0482406	0.0481988	0.0481571	0.0481154	0.0480736	0.0480319	0.0479902	0.0479484	0.0479067	0.047865	0.0478232	0.0477815	0.0477398	0.047698	0.0476563	0.0476146	0.0475728	0.0475311	0.0474894	0.0474476	0.0474059	0.0473642	0.0473224
0.0495472	0.049525	0.049501	0.0494753	0.0494479	0.0494188	0.0493882	0.0493561	0.0493227	0.0492879	0.049252	0.0492149	0.0491769	0.0491381	0.0490985	0.0490582	0.0490173	0.048976	0.0489342	0.0488921	0.0488497	0.0488071	0.0487644	0.0487218	0.0486791	0.0486365	0.0485938	0.0485512	0.0485085	0.0484659	0.0484232	0.0483806	0.0483379	0.0482953	0.0482526	0.04821	0.0481673	0.0481247	0.048082	0.0480394	0.0479967	0.0479541	0.0479114	0.0478688	0.0478262	0.0477835	0.0477409	0.0476982	0.0476556	0.0476129
0.0498784	0.0498557	0.0498312	0.0498049	0.0497769	0.0497472	0.0497159	0.0496831	0.0496489	0.0496134	0.0495766	0.0495388	0.0494999	0.0494602	0.0494197	0.0493785	0.0493368	0.0492945	0.0492518	0.0492088	0.0491654	0.0491218	0.0490782	0.0490346	0.048991	0.0489474	0.0489038	0.0488602	0.0488166	0.048773	0.0487294	0.0486858	0.0486422	0.0485986	0.048555	0.0485114	0.0484678	0.0484242	0.0483806	0.048337	0.0482934	0.0482498	0.0482062	0.0481626	0.0481191	0.0480755	0.0480319	0.0479883	0.0479447	0.0479011
0.0502088	0.0501856	0.0501605	0.0501336	0.050105	0.0500746	0.0500426	0.0500091	0.0499741	0.0499377	0.0499002	0.0498614	0.0498217	0.0497811	0.0497397	0.0496976	0.0496549	0.0496116	0.049568	0.049524	0.0494796	0.049435	0.0493904	0.0493459	0.0493013	0.0492567	0.0492121	0.0491675	0.0491229	0.0490783	0.0490337	0.0489892	0.0489446	0.0489	0.0488554	0.0488108	0.0487662	0.0487216	0.0486771	0.0486325	0.0485879	0.0485433	0.0484987	0.0484541	0.0484095	0.0483649	0.0483204	0.0482758	0.0482312	0.0481866
0.0505383	0.0505145	0.0504889	0.0504614	0.050432	0.050401	0.0503682	0.0503339	0.0502981	0.0502609	0.0502225	0.0501829	0.0501422	0.0501007	0.0500583	0.0500152	0.0499715	0.0499273	0.0498826	0.0498376	0.0497922	0.0497466	0.049701	0.0496553	0.0496097	0.0495641	0.0495185	0.0494729	0.0494272	0.0493816	0.049336	0.0492904	0.0492448	0.0491991	0.0491535	0.0491079	0.0490623	0.0490167	0.0489711	0.0489254	0.0488798	0.0488342	0.0487886	0.048743	0.0486973	0.0486517	0.0486061	0.0485605	0.0485149	0.0484692
0.0508667	0.0508424	0.0508161	0.050788	0.050758	0.0507262	0.0506927	0.0506575	0.0506209	0.0505828	0.0505434	0.0505029	0.0504613	0.0504188	0.0503754	0.0503313	0.0502865	0.0502413	0.0501955	0.0501494	0.050103	0.0500563	0.0500096	0.0499629	0.0499162	0.0498695	0.0498228	0.0497761	0.0497294	0.0496827	0.049636	0.0495893	0.0495426	0.0494959	0.0494492	0.0494025	0.0493558	0.0493091	0.0492624	0.0492157	0.049169	0.0491223	0.0490756	0.0490289	0.0489822	0.0489355	0.0488888	0.0488421	0.0487954	0.0487487
0.0511941	0.0511691	0.0511423	0.0511134	0.0510827	0.0510501	0.0510158	0.0509798	0.0509422	0.0509033	0.0508629	0.0508214	0.0507788	0.0507352	0.0506908	0.0506456	0.0505998	0.0505534	0.0505066	0.0504594	0.0504118	0.050364	0.0503161	0.0502683	0.0502205	0.0501727	0.0501248	0.050077	0.0500292	0.0499813	0.0499335	0.0498857	0.0498378	0.04979	0.0497422	0.0496943	0.0496465	0.0495987	0.0495508	0.049503	0.0494552	0.0494074	0.0493595	0.0493117	0.0492639	0.049216	0.0491682	0.0491204	0.0490725	0.0490247
0.0515202	0.0514947	0.0514671	0.0514376	0.0514061	0.0513727	0.0513375	0.0513006	0.0512621	0.0512222	0.0511809	0.0511383	0.0510947	0.05105	0.0510045	0.0509582	0.0509112	0.0508637	0.0508157	0.0507673	0.0507185	0.0506695	0.0506205	0.0505715	0.0505225	0.0504734	0.0504244	0.0503754	0.0503264	0.0502774	0.0502283	0.0501793	0.0501303	0.0500813	0.0500323	0.0499832	0.0499342	0.0498852	0.0498362	0.0497872	0.0497382	0.0496891	0.0496401	0.0495911	0.0495421	0.0494931	0.049444	0.049395	0.049346	0.049297
0.0518451	0.0518189	0.0517906	0.0517603	0.051728	0.0516938	0.0516577	0.0516199	0.0515804	0.0515395	0.0514971	0.0514535	0.0514087	0.0513629	0.0513162	0.0512687	0.0512206	0.0511719	0.0511226	0.051073	0.051023	0.0509727	0.0509225	0.0508722	0.0508219	0.0507717	0.0507214	0.0506711	0.0506209	0.0505706	0.0505203	0.0504701	0.0504198	0.0503696	0.0503193	0.050269	0.0502188	0.0501685	0.0501182	0.050068	0.0500177	0.0499674	0.0499172	0.0498669	0.0498166	0.0497664	0.0497161	0.0496658	0.0496156	0.0495653
0.0521686	0.0521418	0.0521128	0.0520817	0.0520485	0.0520134	0.0519764	0.0519376	0.0518971	0.051855	0.0518116	0.0517668	0.0517209	0.0516739	0.051626	0.0515773	0.0515279	0.0514779	0.0514273	0.0513764	0.0513251	0.0512735	0.051222	0.0511704	0.0511188	0.0510672	0.0510157	0.0509641	0.0509125	0.0508609	0.0508094	0.0507578	0.0507062	0.0506546	0.0506031	0.0505515	0.0504999	0.0504483	0.0503968	0.0503452	0.0502936	0.050242	0.0501905	0.0501389	0.0500873	0.0500357	0.0499841	0.0499326	0.049881	0.0498294
0.0524907	0.0524632	0.0524334	0.0524015	0.0523675	0.0523314	0.0522934	0.0522535	0.052212	0.0521688	0.0521242	0.0520782	0.0520311	0.0519828	0.0519336	0.0518836	0.0518329	0.0517816	0.0517297	0.0516774	0.0516248	0.0515718	0.0515189	0.0514659	0.051413	0.05136	0.0513071	0.0512541	0.0512012	0.0511482	0.0510952	0.0510423	0.0509893	0.0509364	0.0508834	0.0508305	0.0507775	0.0507246	0.0506716	0.0506187	0.0505657	0.0505128	0.0504598	0.0504069	0.0503539	0.050301	0.050248	0.0501951	0.0501421	0.0500892
0.0528114	0.0527831	0.0527525	0.0527197	0.0526848	0.0526477	0.0526087	0.0525678	0.0525251	0.0524807	0.0524349	0.0523877	0.0523392	0.0522897	0.0522391	0.0521878	0.0521357	0.0520829	0.0520297	0.0519759	0.0519218	0.0518675	0.0518131	0.0517587	0.0517043	0.0516499	0.0515955	0.0515411	0.0514867	0.0514323	0.0513779	0.0513235	0.0512691	0.0512147	0.0511603	0.0511059	0.0510515	0.0509971	0.0509427	0.0508883	0.050834	0.0507796	0.0507252	0.0506708	0.0506164	0.050562	0.0505076	0.0504532	0.0503988	0.0503444
0.0531306	0.0531015	0.0530701	0.0530364	0.0530005	0.0529624	0.0529223	0.0528802	0.0528363	0.0527907	0.0527436	0.0526951	0.0526453	0.0525944	0.0525424	0.0524896	0.0524361	0.0523819	0.0523271	0.0522719	0.0522163	0.0521604	0.0521045	0.0520486	0.0519927	0.0519368	0.0518809	0.051825	0.0517691	0.0517131	0.0516572	0.0516013	0.0515454	0.0514895	0.0514336	0.0513777	0.0513218	0.0512659	0.05121	0.0511541	0.0510982	0.0510423	0.0509863	0.0509304	0.0508745	0.0508186	0.0507627	0.0507068	0.0506509	0.050595
0.0534483	0.0534184	0.0533861	0.0533514	0.0533145	0.0532753	0.0532341	0.0531908	0.0531457	0.0530988	0.0530504	0.0530005	0.0529493	0.0528969	0.0528435	0.0527892	0.0527341	0.0526784	0.0526221	0.0525653	0.0525081	0.0524506	0.0523931	0.0523357	0.0522782	0.0522207	0.0521632	0.0521057	0.0520482	0.0519907	0.0519332	0.0518757	0.0518182	0.0517607	0.0517033	0.0516458	0.0515883	0.0515308	0.0514733	0.0514158	0.0513583	0.0513008	0.0512433	0.0511858	0.0511283	0.0510709	0.0510134	0.0509559	0.0508984	0.0508409
0.0537645	0.0537337	0.0537005	0.0536648	0.0536268	0.0535865	0.0535441	0.0534996	0.0534532	0.053405	0.0533551	0.0533038	0.0532511	0.0531972	0.0531423	0.0530864	0.0530298	0.0529724	0.0529145	0.0528561	0.0527973	0.0527381	0.052679	0.0526198	0.0525607	0.0525015	0.0524424	0.0523833	0.0523241	0.052265	0.0522058	0.0521467	0.0520875	0.0520284	0.0519692	0.0519101	0.051851	0.0517918	0.0517327	0.0516735	0.0516144	0.0515552	0.0514961	0.0514369	0.0513778	0.0513187	0.0512595	0.0512004	0.0511412	0.0510821
0.0540792	0.0540475	0.0540133	0.0539766	0.0539375	0.0538961	0.0538524	0.0538066	0.0537588	0.0537092	0.0536579	0.053605	0.0535508	0.0534954	0.0534388	0.0533813	0.053323	0.053264	0.0532044	0.0531443	0.0530838	0.0530229	0.052962	0.0529012	0.0528403	0.0527794	0.0527186	0.0526577	0.0525968	0.0525359	0.0524751	0.0524142	0.0523533	0.0522925	0.0522316	0.0521707	0.0521099	0.052049	0.0519881	0.0519273	0.0518664	0.0518055	0.0517447	0.0516838	0.0516229	0.051562	0.0515012	0.0514403	0.0513794	0.0513186
0.0543925	0.0543598	0.0543246	0.0542868	0.0542465	0.0542039	0.0541589	0.0541118	0.0540626	0.0540115	0.0539587	0.0539043	0.0538485	0.0537914	0.0537332	0.053674	0.053614	0.0535532	0.0534918	0.05343	0.0533677	0.053305	0.0532423	0.0531797	0.053117	0.0530543	0.0529917	0.052929	0.0528664	0.0528037	0.052741	0.0526784	0.0526157	0.052553	0.0524904	0.0524277	0.0523651	0.0523024	0.0522397	0.0521771	0.0521144	0.0520518	0.0519891	0.0519264	0.0518638	0.0518011	0.0517384	0.0516758	0.0516131	0.0515505
0.0547042	0.0546706	0.0546344	0.0545955	0.054554	0.0545101	0.0544637	0.0544152	0.0543646	0.054312	0.0542576	0.0542016	0.0541441	0.0540853	0.0540254	0.0539644	0.0539026	0.0538401	0.0537769	0.0537132	0.053649	0.0535845	0.05352	0.0534554	0.0533909	0.0533264	0.0532619	0.0531974	0.0531328	0.0530683	0.0530038	0.0529393	0.0528747	0.0528102	0.0527457	0.0526812	0.0526166	0.0525521	0.0524876	0.0524231	0.0523586	0.052294	0.0522295	0.052165	0.0521005	0.0520359	0.0519714	0.0519069	0.0518424	0.0517779
0.0550146	0.05498	0.0549427	0.0549026	0.0548599	0.0548147	0.054767	0.054717	0.0546648	0.0546106	0.0545546	0.054497	0.0544378	0.0543772	0.0543155	0.0542528	0.0541891	0.0541247	0.0540596	0.053994	0.0539279	0.0538615	0.053795	0.0537286	0.0536621	0.0535957	0.0535292	0.0534628	0.0533963	0.0533299	0.0532634	0.053197	0.0531305	0.0530641	0.0529976	0.0529312	0.0528647	0.0527983	0.0527318	0.0526654	0.052599	0.0525325	0.0524661	0.0523996	0.0523332	0.0522667	0.0522003	0.0521338	0.0520674	0.0520009
0.0553237	0.0552881	0.0552496	0.0552083	0.0551643	0.0551177	0.0550686	0.0550171	0.0549634	0.0549076	0.05485	0.0547905	0.0547296	0.0546672	0.0546037	0.054539	0.0544735	0.0544071	0.0543401	0.0542725	0.0542045	0.054136	0.0540676	0.0539992	0.0539307	0.0538623	0.0537939	0.0537254	0.053657	0.0535886	0.0535201	0.0534517	0.0533833	0.0533148	0.0532464	0.0531779	0.0531095	0.0530411	0.0529726	0.0529042	0.0528358	0.0527673	0.0526989	0.0526305	0.052562	0.0524936	0.0524252	0.0523567	0.0522883	0.0522198
0.0556315	0.0555948	0.0555552	0.0555127	0.0554674	0.0554194	0.0553688	0.0553158	0.0552605	0.055203	0.0551436	0.0550824	0.0550196	0.0549554	0.05489	0.0548234	0.0547559	0.0546875	0.0546185	0.0545489	0.0544788	0.0544084	0.0543379	0.0542674	0.0541969	0.0541264	0.0540559	0.0539855	0.053915	0.0538445	0.053774	0.0537035	0.0536331	0.0535626	0.0534921	0.0534216	0.0533511	0.0532806	0.0532102	0.0531397	0.0530692	0.0529987	0.0529282	0.0528578	0.0527873	0.0527168	0.0526463	0.0525758	0.0525054	0.0524349
0.0559382	0.0559004	0.0558596	0.0558158	0.0557692	0.0557197	0.0556676	0.055613	0.0555561	0.0554969	0.0554357	0.0553727	0.0553081	0.0552419	0.0551745	0.055106	0.0550364	0.0549661	0.054895	0.0548233	0.0547511	0.0546785	0.054606	0.0545334	0.0544608	0.0543882	0.0543156	0.054243	0.0541705	0.0540979	0.0540253	0.0539527	0.0538801	0.0538076	0.053735	0.0536624	0.0535898	0.0535172	0.0534446	0.0533721	0.0532995	0.0532269	0.0531543	0.0530817	0.0530091	0.0529366	0.052864	0.0527914	0.0527188	0.0526462
0.0562437	0.0562048	0.0561628	0.0561177	0.0560697	0.0560188	0.0559652	0.055909	0.0558503	0.0557894	0.0557264	0.0556615	0.0555949	0.0555269	0.0554574	0.0553869	0.0553153	0.0552428	0.0551696	0.0550958	0.0550215	0.0549468	0.054872	0.0547973	0.0547226	0.0546478	0.0545731	0.0544984	0.0544236	0.0543489	0.0542742	0.0541994	0.0541247	0.05405	0.0539752	0.0539005	0.0538257	0.053751	0.0536763	0.0536015	0.0535268	0.0534521	0.0533773	0.0533026	0.0532279	0.0531531	0.0530784	0.0530037	0.0529289	0.0528542
0.0565483	0.0565082	0.056465	0.0564186	0.0563692	0.0563168	0.0562616	0.0562037	0.0561433	0.0560806	0.0560157	0.0559489	0.0558804	0.0558103	0.0557389	0.0556662	0.0555925	0.0555179	0.0554426	0.0553666	0.0552901	0.0552132	0.0551362	0.0550593	0.0549824	0.0549054	0.0548285	0.0547516	0.0546746	0.0545977	0.0545208	0.0544439	0.0543669	0.05429	0.0542131	0.0541361	0.0540592	0.0539823	0.0539053	0.0538284	0.0537515	0.0536745	0.0535976	0.0535207	0.0534437	0.0533668	0.0532899	0.0532129	0.053136	0.0530591
0.056852	0.0568107	0.0567662	0.0567185	0.0566676	0.0566137	0.0565569	0.0564973	0.0564351	0.0563706	0.0563039	0.0562352	0.0561646	0.0560925	0.056019	0.0559442	0.0558683	0.0557916	0.055714	0.0556359	0.0555571	0.055478	0.0553988	0.0553196	0.0552404	0.0551613	0.0550821	0.0550029	0.0549237	0.0548446	0.0547654	0.0546862	0.054607	0.0545279	0.0544487	0.0543695	0.0542903	0.0542112	0.054132	0.0540528	0.0539737	0.0538945	0.0538153	0.0537361	0.053657	0.0535778	0.0534986	0.0534194	0.0533403	0.0532611
0.0571548	0.0571124	0.0570666	0.0570175	0.0569651	0.0569097	0.0568512	0.0567899	0.056726	0.0566596	0.056591	0.0565202	0.0564477	0.0563735	0.0562978	0.0562209	0.0561429	0.0560639	0.0559841	0.0559037	0.0558227	0.0557413	0.0556598	0.0555783	0.0554969	0.0554154	0.055334	0.0552525	0.0551711	0.0550896	0.0550082	0.0549267	0.0548453	0.0547638	0.0546824	0.0546009	0.0545195	0.054438	0.0543566	0.0542751	0.0541937	0.0541122	0.0540308	0.0539493	0.0538678	0.0537864	0.0537049	0.0536235	0.053542	0.0534606
0.0574569	0.0574133	0.0573662	0.0573157	0.0572619	0.0572048	0.0571447	0.0570817	0.057016	0.0569477	0.0568771	0.0568044	0.0567297	0.0566534	0.0565756	0.0564965	0.0564163	0.0563351	0.056253	0.0561703	0.056087	0.0560032	0.0559195	0.0558357	0.0557519	0.0556682	0.0555844	0.0555006	0.0554169	0.0553331	0.0552494	0.0551656	0.0550818	0.0549981	0.0549143	0.0548305	0.0547468	0.054663	0.0545792	0.0544955	0.0544117	0.0543279	0.0542442	0.0541604	0.0540766	0.0539929	0.0539091	0.0538253	0.0537416	0.0536578
0.0577584	0.0577136	0.0576652	0.0576133	0.0575579	0.0574993	0.0574375	0.0573727	0.0573051	0.0572349	0.0571623	0.0570876	0.0570109	0.0569324	0.0568525	0.0567711	0.0566886	0.0566052	0.0565208	0.0564358	0.0563502	0.0562641	0.056178	0.0560919	0.0560057	0.0559196	0.0558335	0.0557474	0.0556613	0.0555752	0.0554891	0.055403	0.0553169	0.0552308	0.0551447	0.0550586	0.0549725	0.0548863	0.0548002	0.0547141	0.054628	0.0545419	0.0544558	0.0543697	0.0542836	0.0541975	0.0541114	0.0540253	0.0539392	0.053853
0.0580593	0.0580133	0.0579635	0.0579102	0.0578533	0.0577931	0.0577296	0.057663	0.0575936	0.0575214	0.0574469	0.0573701	0.0572913	0.0572106	0.0571285	0.0570449	0.0569601	0.0568744	0.0567877	0.0567003	0.0566124	0.0565239	0.0564354	0.0563469	0.0562585	0.05617	0.0560815	0.055993	0.0559046	0.0558161	0.0557276	0.0556391	0.0555506	0.0554622	0.0553737	0.0552852	0.0551967	0.0551083	0.0550198	0.0549313	0.0548428	0.0547544	0.0546659	0.0545774	0.0544889	0.0544004	0.054312	0.0542235	0.054135	0.0540465
0.0583598	0.0583125	0.0582614	0.0582066	0.0581482	0.0580863	0.0580211	0.0579527	0.0578814	0.0578074	0.0577308	0.0576519	0.0575709	0.0574882	0.0574038	0.0573179	0.0572309	0.0571428	0.0570538	0.0569641	0.0568737	0.0567828	0.056692	0.0566011	0.0565102	0.0564194	0.0563285	0.0562376	0.0561468	0.0560559	0.055965	0.0558742	0.0557833	0.0556924	0.0556016	0.0555107	0.0554198	0.0553289	0.0552381	0.0551472	0.0550563	0.0549655	0.0548746	0.0547837	0.0546929	0.054602	0.0545111	0.0544203	0.0543294	0.0542385
0.0586598	0.0586113	0.0585588	0.0585026	0.0584426	0.0583791	0.0583122	0.058242	0.0581688	0.0580927	0.0580141	0.0579331	0.05785	0.0577651	0.0576784	0.0575903	0.057501	0.0574105	0.0573192	0.0572271	0.0571343	0.057041	0.0569478	0.0568545	0.0567612	0.0566679	0.0565746	0.0564814	0.0563881	0.0562948	0.0562015	0.0561082	0.056015	0.0559217	0.0558284	0.0557351	0.0556419	0.0555486	0.0554553	0.055362	0.0552687	0.0551755	0.0550822	0.0549889	0.0548956	0.0548023	0.0547091	0.0546158	0.0545225	0.0544292
0.0589595	0.0589097	0.0588559	0.0587982	0.0587367	0.0586715	0.0586028	0.0585308	0.0584557	0.0583777	0.058297	0.0582139	0.0581287	0.0580415	0.0579526	0.0578622	0.0577705	0.0576777	0.057584	0.0574895	0.0573943	0.0572986	0.0572029	0.0571072	0.0570115	0.0569158	0.0568201	0.0567244	0.0566287	0.056533	0.0564373	0.0563415	0.0562458	0.0561501	0.0560544	0.0559587	0.055863	0.0557673	0.0556716	0.0555759	0.0554802	0.0553845	0.0552888	0.0551931	0.0550974	0.0550017	0.054906	0.0548103	0.0547145	0.0546188
0.0592589	0.0592078	0.0591526	0.0590935	0.0590304	0.0589635	0.0588931	0.0588193	0.0587422	0.0586622	0.0585795	0.0584943	0.0584069	0.0583175	0.0582263	0.0581336	0.0580396	0.0579444	0.0578483	0.0577514	0.0576538	0.0575556	0.0574575	0.0573594	0.0572612	0.0571631	0.0570649	0.0569668	0.0568686	0.0567705	0.0566723	0.0565742	0.056476	0.0563779	0.0562797	0.0561816	0.0560834	0.0559853	0.0558872	0.055789	0.0556909	0.0555927	0.0554946	0.0553964	0.0552983	0.0552001	0.055102	0.0550038	0.0549057	0.0548075
0.0595581	0.0595057	0.0594491	0.0593885	0.0593238	0.0592553	0.0591831	0.0591074	0.0590285	0.0589465	0.0588617	0.0587743	0.0586847	0.0585931	0.0584996	0.0584046	0.0583083	0.0582107	0.0581122	0.0580129	0.0579128	0.0578122	0.0577116	0.057611	0.0575104	0.0574098	0.0573092	0.0572086	0.0571081	0.0570075	0.0569069	0.0568063	0.0567057	0.0566051	0.0565045	0.0564039	0.0563033	0.0562027	0.0561021	0.0560015	0.0559009	0.0558003	0.0556997	0.0555991	0.0554985	0.0553979	0.0552973	0.0551967	0.0550961	0.0549955
0.059857	0.0598034	0.0597454	0.0596833	0.0596171	0.0595469	0.0594729	0.0593954	0.0593145	0.0592305	0.0591436	0.0590541	0.0589623	0.0588685	0.0587727	0.0586754	0.0585767	0.0584768	0.0583758	0.0582741	0.0581716	0.0580685	0.0579655	0.0578624	0.0577593	0.0576563	0.0575532	0.0574502	0.0573471	0.057244	0.057141	0.0570379	0.0569349	0.0568318	0.0567287	0.0566257	0.0565226	0.0564196	0.0563165	0.0562134	0.0561104	0.0560073	0.0559043	0.0558012	0.0556982	0.0555951	0.055492	0.055389	0.0552859	0.0551829
0.060156	0.0601011	0.0600417	0.0599781	0.0599103	0.0598385	0.0597627	0.0596833	0.0596005	0.0595145	0.0594255	0.059334	0.05924	0.0591438	0.0590458	0.0589462	0.0588451	0.0587428	0.0586394	0.0585352	0.0584303	0.0583248	0.0582193	0.0581137	0.0580082	0.0579027	0.0577972	0.0576917	0.0575861	0.0574806	0.0573751	0.0572696	0.0571641	0.0570586	0.056953	0.0568475	0.056742	0.0566365	0.056531	0.0564254	0.0563199	0.0562144	0.0561089	0.0560034	0.0558978	0.0557923	0.0556868	0.0555813	0.0554758	0.0553702
0.060455	0.0603987	0.060338	0.0602729	0.0602036	0.06013	0.0600525	0.0599713	0.0598865	0.0597985	0.0597075	0.0596138	0.0595176	0.0594192	0.0593189	0.0592169	0.0591135	0.0590088	0.058903	0.0587964	0.058689	0.0585811	0.0584731	0.0583651	0.0582571	0.0581491	0.0580412	0.0579332	0.0578252	0.0577172	0.0576092	0.0575013	0.0573933	0.0572853	0.0571773	0.0570693	0.0569614	0.0568534	0.0567454	0.0566374	0.0565294	0.0564215	0.0563135	0.0562055	0.0560975	0.0559895	0.0558816	0.0557736	0.0556656	0.0555576
0.060754	0.0606964	0.0606344	0.0605678	0.0604968	0.0604216	0.0603423	0.0602592	0.0601725	0.0600825	0.0599894	0.0598936	0.0597952	0.0596946	0.059592	0.0594877	0.0593819	0.0592748	0.0591667	0.0590576	0.0589478	0.0588373	0.0587269	0.0586165	0.058506	0.0583956	0.0582851	0.0581747	0.0580642	0.0579538	0.0578434	0.0577329	0.0576225	0.057512	0.0574016	0.0572912	0.0571807	0.0570703	0.0569598	0.0568494	0.056739	0.0566285	0.0565181	0.0564076	0.0562972	0.0561868	0.0560763	0.0559659	0.0558554	0.055745
0.0610529	0.0609941	0.0609307	0.0608626	0.06079	0.0607132	0.0606321	0.0605472	0.0604586	0.0603665	0.0602714	0.0601734	0.0600728	0.0599699	0.0598651	0.0597584	0.0596503	0.0595408	0.0594303	0.0593188	0.0592065	0.0590936	0.0589807	0.0588678	0.0587549	0.058642	0.0585291	0.0584162	0.0583033	0.0581904	0.0580775	0.0579646	0.0578517	0.0577388	0.0576259	0.057513	0.0574001	0.0572872	0.0571743	0.0570614	0.0569485	0.0568356	0.0567227	0.0566098	0.0564969	0.056384	0.0562711	0.0561582	0.0560453	0.0559324
0.0613519	0.0612918	0.061227	0.0611574	0.0610833	0.0610047	0.0609219	0.0608351	0.0607446	0.0606505	0.0605533	0.0604532	0.0603504	0.0602453	0.0601382	0.0600292	0.0599187	0.0598068	0.0596939	0.05958	0.0594652	0.0593499	0.0592345	0.0591192	0.0590038	0.0588884	0.0587731	0.0586577	0.0585423	0.058427	0.0583116	0.0581963	0.0580809	0.0579655	0.0578502	0.0577348	0.0576195	0.0575041	0.0573887	0.0572734	0.057158	0.0570426	0.0569273	0.0568119	0.0566966	0.0565812	0.0564658	0.0563505	0.0562351	0.0561198
0.0616509	0.0615895	0.0615233	0.0614522	0.0613765	0.0612963	0.0612117	0.0611231	0.0610306	0.0609346	0.0608352	0.060733	0.060628	0.0605207	0.0604112	0.0603	0.0601871	0.0600729	0.0599575	0.0598411	0.059724	0.0596061	0.0594883	0.0593705	0.0592527	0.0591349	0.059017	0.0588992	0.0587814	0.0586636	0.0585458	0.0584279	0.0583101	0.0581923	0.0580745	0.0579566	0.0578388	0.057721	0.0576032	0.0574854	0.0573675	0.0572497	0.0571319	0.0570141	0.0568962	0.0567784	0.0566606	0.0565428	0.056425	0.0563071
0.0619498	0.0618872	0.0618196	0.0617471	0.0616698	0.0615879	0.0615015	0.061411	0.0613166	0.0612186	0.0611172	0.0610128	0.0609056	0.0607961	0.0606843	0.0605707	0.0604555	0.0603389	0.0602211	0.0601023	0.0599827	0.0598624	0.0597421	0.0596219	0.0595016	0.0593813	0.059261	0.0591407	0.0590204	0.0589002	0.0587799	0.0586596	0.0585393	0.058419	0.0582988	0.0581785	0.0580582	0.0579379	0.0578176	0.0576973	0.0575771	0.0574568	0.0573365	0.0572162	0.0570959	0.0569756	0.0568554	0.0567351	0.0566148	0.0564945
0.0622488	0.0621849	0.0621159	0.0620419	0.061963	0.0618794	0.0617913	0.061699	0.0616026	0.0615026	0.0613991	0.0612926	0.0611832	0.0610714	0.0609574	0.0608415	0.0607239	0.0606049	0.0604847	0.0603635	0.0602414	0.0601187	0.059996	0.0598732	0.0597505	0.0596277	0.059505	0.0593822	0.0592595	0.0591368	0.059014	0.0588913	0.0587685	0.0586458	0.058523	0.0584003	0.0582776	0.0581548	0.0580321	0.0579093	0.0577866	0.0576638	0.0575411	0.0574184	0.0572956	0.0571729	0.0570501	0.0569274	0.0568046	0.0566819
0.0625482	0.062483	0.0624126	0.0623372	0.0622567	0.0621715	0.0620816	0.0619874	0.0618891	0.0617871	0.0616816	0.0615729	0.0614614	0.0613474	0.0612311	0.0611128	0.0609929	0.0608715	0.0607489	0.0606253	0.0605008	0.0603756	0.0602504	0.0601252	0.0600001	0.0598749	0.0597497	0.0596245	0.0594993	0.0593741	0.0592489	0.0591237	0.0589985	0.0588734	0.0587482	0.058623	0.0584978	0.0583726	0.0582474	0.0581222	0.057997	0.0578718	0.0577466	0.0576215	0.0574963	0.0573711	0.0572459	0.0571207	0.0569955	0.0568703
0.0628482	0.0627817	0.06271	0.062633	0.062551	0.0624641	0.0623725	0.0622765	0.0621763	0.0620723	0.0619647	0.0618539	0.0617403	0.061624	0.0615055	0.0613849	0.0612627	0.061139	0.061014	0.0608879	0.060761	0.0606334	0.0605058	0.0603782	0.0602506	0.060123	0.0599953	0.0598677	0.0597401	0.0596125	0.0594849	0.0593572	0.0592296	0.059102	0.0589744	0.0588468	0.0587192	0.0585915	0.0584639	0.0583363	0.0582087	0.0580811	0.0579534	0.0578258	0.0576982	0.0575706	0.057443	0.0573153	0.0571877	0.0570601
0.0631488	0.0630811	0.063008	0.0629296	0.062846	0.0627575	0.0626642	0.0625663	0.0624643	0.0623583	0.0622487	0.0621358	0.06202	0.0619015	0.0617808	0.061658	0.0615334	0.0614073	0.06128	0.0611516	0.0610223	0.0608923	0.0607623	0.0606322	0.0605022	0.0603722	0.0602421	0.0601121	0.0599821	0.0598521	0.059722	0.059592	0.059462	0.059332	0.0592019	0.0590719	0.0589419	0.0588119	0.0586818	0.0585518	0.0584218	0.0582918	0.0581617	0.0580317	0.0579017	0.0577717	0.0576416	0.0575116	0.0573816	0.0572516
0.0634502	0.0633813	0.0633068	0.063227	0.0631419	0.0630517	0.0629567	0.0628571	0.0627532	0.0626452	0.0625336	0.0624187	0.0623007	0.0621801	0.0620571	0.0619321	0.0618052	0.0616769	0.0615472	0.0614164	0.0612848	0.0611524	0.06102	0.0608876	0.0607551	0.0606227	0.0604903	0.0603579	0.0602255	0.0600931	0.0599607	0.0598283	0.0596959	0.0595635	0.0594311	0.0592987	0.0591663	0.0590338	0.0589014	0.058769	0.0586366	0.0585042	0.0583718	0.0582394	0.058107	0.0579746	0.0578422	0.0577098	0.0575774	0.057445
0.0637526	0.0636824	0.0636066	0.0635254	0.0634388	0.063347	0.0632503	0.0631489	0.0630431	0.0629333	0.0628197	0.0627027	0.0625827	0.0624599	0.0623348	0.0622075	0.0620784	0.0619477	0.0618158	0.0616827	0.0615487	0.0614139	0.0612792	0.0611444	0.0610097	0.0608749	0.0607401	0.0606054	0.0604706	0.0603359	0.0602011	0.0600663	0.0599316	0.0597968	0.0596621	0.0595273	0.0593925	0.0592578	0.059123	0.0589883	0.0588535	0.0587188	0.058584	0.0584492	0.0583145	0.0581797	0.058045	0.0579102	0.0577754	0.0576407
0.064056	0.0639847	0.0639076	0.063825	0.0637369	0.0636435	0.0635452	0.063442	0.0633344	0.0632227	0.0631072	0.0629882	0.0628661	0.0627412	0.0626139	0.0624844	0.0623531	0.0622202	0.062086	0.0619506	0.0618143	0.0616772	0.0615401	0.0614031	0.061266	0.0611289	0.0609918	0.0608548	0.0607177	0.0605806	0.0604435	0.0603065	0.0601694	0.0600323	0.0598952	0.0597582	0.0596211	0.059484	0.0593469	0.0592099	0.0590728	0.0589357	0.0587986	0.0586616	0.0585245	0.0583874	0.0582503	0.0581133	0.0579762	0.0578391
0.0643608	0.0642882	0.0642099	0.0641259	0.0640363	0.0639414	0.0638414	0.0637366	0.0636272	0.0635136	0.0633961	0.0632752	0.0631511	0.0630241	0.0628947	0.0627631	0.0626296	0.0624945	0.062358	0.0622204	0.0620818	0.0619425	0.0618031	0.0616638	0.0615244	0.0613851	0.0612457	0.0611064	0.060967	0.0608277	0.0606883	0.060549	0.0604096	0.0602703	0.0601309	0.0599916	0.0598522	0.0597129	0.0595735	0.0594342	0.0592948	0.0591555	0.0590161	0.0588768	0.0587374	0.0585981	0.0584587	0.0583194	0.05818	0.0580407
0.064667	0.0645933	0.0645137	0.0644283	0.0643373	0.0642409	0.0641393	0.0640328	0.0639217	0.0638063	0.0636869	0.063564	0.0634379	0.0633089	0.0631774	0.0630437	0.0629081	0.0627708	0.0626322	0.0624924	0.0623516	0.06221	0.0620684	0.0619269	0.0617853	0.0616437	0.0615021	0.0613606	0.061219	0.0610774	0.0609358	0.0607942	0.0606527	0.0605111	0.0603695	0.0602279	0.0600864	0.0599448	0.0598032	0.0596616	0.0595201	0.0593785	0.0592369	0.0590953	0.0589537	0.0588122	0.0586706	0.058529	0.0583874	0.0582459
0.0649749	0.0649	0.0648192	0.0647325	0.0646401	0.0645422	0.0644391	0.0643309	0.0642181	0.0641009	0.0639797	0.063855	0.0637269	0.063596	0.0634624	0.0633267	0.063189	0.0630496	0.0629088	0.0627668	0.0626239	0.0624801	0.0623364	0.0621926	0.0620489	0.0619051	0.0617614	0.0616176	0.0614739	0.0613301	0.0611864	0.0610426	0.0608989	0.0607551	0.0606114	0.0604676	0.0603239	0.0601801	0.0600364	0.0598926	0.0597489	0.0596051	0.0594614	0.0593176	0.0591739	0.0590301	0.0588864	0.0587426	0.0585988	0.0584551
0.0652846	0.0652086	0.0651266	0.0650387	0.0649449	0.0648456	0.0647409	0.0646312	0.0645167	0.0643978	0.0642748	0.0641482	0.0640183	0.0638854	0.0637499	0.0636121	0.0634724	0.063331	0.0631881	0.0630441	0.062899	0.0627532	0.0626073	0.0624614	0.0623156	0.0621697	0.0620238	0.061878	0.0617321	0.0615862	0.0614404	0.0612945	0.0611486	0.0610028	0.0608569	0.060711	0.0605652	0.0604193	0.0602734	0.0601276	0.0599817	0.0598358	0.05969	0.0595441	0.0593982	0.0592524	0.0591065	0.0589606	0.0588148	0.0586689
0.0655964	0.0655193	0.0654362	0.065347	0.065252	0.0651512	0.0650451	0.0649338	0.0648177	0.0646971	0.0645724	0.064444	0.0643123	0.0641775	0.0640401	0.0639004	0.0637587	0.0636153	0.0634705	0.0633244	0.0631773	0.0630294	0.0628815	0.0627336	0.0625857	0.0624378	0.0622898	0.0621419	0.061994	0.0618461	0.0616982	0.0615503	0.0614024	0.0612544	0.0611065	0.0609586	0.0608107	0.0606628	0.0605149	0.060367	0.060219	0.0600711	0.0599232	0.0597753	0.0596274	0.0594795	0.0593315	0.0591836	0.0590357	0.0588878
0.0659104	0.0658324	0.0657481	0.0656578	0.0655614	0.0654594	0.0653518	0.065239	0.0651214	0.0649992	0.0648728	0.0647427	0.0646092	0.0644727	0.0643334	0.0641919	0.0640483	0.063903	0.0637562	0.0636081	0.0634591	0.0633092	0.0631593	0.0630094	0.0628595	0.0627097	0.0625598	0.0624099	0.06226	0.0621101	0.0619602	0.0618103	0.0616604	0.0615105	0.0613606	0.0612108	0.0610609	0.060911	0.0607611	0.0606112	0.0604613	0.0603114	0.0601615	0.0600116	0.0598617	0.0597119	0.059562	0.0594121	0.0592622	0.0591123
0.066227	0.0661479	0.0660626	0.0659711	0.0658736	0.0657702	0.0656613	0.0655471	0.0654279	0.0653042	0.0651763	0.0650445	0.0649093	0.064771	0.06463	0.0644867	0.0643413	0.0641941	0.0640455	0.0638956	0.0637447	0.0635929	0.0634411	0.0632893	0.0631375	0.0629857	0.0628339	0.0626822	0.0625304	0.0623786	0.0622268	0.062075	0.0619232	0.0617714	0.0616197	0.0614679	0.0613161	0.0611643	0.0610125	0.0608607	0.0607089	0.0605572	0.0604054	0.0602536	0.0601018	0.05995	0.0597982	0.0596465	0.0594947	0.0593429
0.0665462	0.0664662	0.0663799	0.0662873	0.0661886	0.066084	0.0659737	0.0658582	0.0657376	0.0656124	0.065483	0.0653496	0.0652128	0.0650729	0.0649302	0.0647852	0.064638	0.0644891	0.0643387	0.064187	0.0640343	0.0638807	0.0637271	0.0635735	0.0634199	0.0632663	0.0631127	0.0629591	0.0628055	0.0626519	0.0624983	0.0623447	0.0621912	0.0620376	0.061884	0.0617304	0.0615768	0.0614232	0.0612696	0.061116	0.0609624	0.0608088	0.0606552	0.0605016	0.060348	0.0601944	0.0600408	0.0598872	0.0597336	0.05958
0.0668683	0.0667874	0.0667001	0.0666065	0.0665067	0.0664009	0.0662894	0.0661726	0.0660507	0.0659241	0.0657932	0.0656583	0.06552	0.0653785	0.0652342	0.0650875	0.0649388	0.0647882	0.0646361	0.0644827	0.0643283	0.064173	0.0640177	0.0638623	0.063707	0.0635517	0.0633964	0.0632411	0.0630858	0.0629305	0.0627752	0.0626198	0.0624645	0.0623092	0.0621539	0.0619986	0.0618433	0.061688	0.0615327	0.0613774	0.061222	0.0610667	0.0609114	0.0607561	0.0606008	0.0604455	0.0602902	0.0601349	0.0599795	0.0598242
0.0671934	0.0671117	0.0670235	0.0669288	0.066828	0.0667211	0.0666085	0.0664904	0.0663672	0.0662393	0.066107	0.0659708	0.065831	0.0656881	0.0655423	0.0653941	0.0652437	0.0650916	0.0649379	0.0647829	0.0646269	0.0644699	0.064313	0.0641561	0.0639992	0.0638422	0.0636853	0.0635284	0.0633714	0.0632145	0.0630576	0.0629006	0.0627437	0.0625868	0.0624298	0.0622729	0.062116	0.061959	0.0618021	0.0616452	0.0614882	0.0613313	0.0611744	0.0610174	0.0608605	0.0607036	0.0605466	0.0603897	0.0602328	0.0600759
0.0675217	0.0674391	0.0673501	0.0672545	0.0671527	0.0670448	0.0669311	0.0668119	0.0666875	0.0665583	0.0664248	0.0662872	0.0661461	0.0660018	0.0658546	0.0657049	0.0655531	0.0653995	0.0652443	0.0650879	0.0649303	0.0647719	0.0646134	0.064455	0.0642965	0.0641381	0.0639796	0.0638212	0.0636627	0.0635043	0.0633458	0.0631874	0.0630289	0.0628705	0.062712	0.0625536	0.0623951	0.0622366	0.0620782	0.0619197	0.0617613	0.0616028	0.0614444	0.0612859	0.0611275	0.060969	0.0608106	0.0606521	0.0604937	0.0603352
0.0678532	0.06777	0.0676801	0.0675837	0.067481	0.0673721	0.0672574	0.0671371	0.0670116	0.0668813	0.0667466	0.0666078	0.0664654	0.0663197	0.0661713	0.0660203	0.0658671	0.0657121	0.0655556	0.0653977	0.0652387	0.0650789	0.064919	0.0647592	0.0645993	0.0644394	0.0642796	0.0641197	0.0639598	0.0638	0.0636401	0.0634802	0.0633204	0.0631605	0.0630006	0.0628408	0.0626809	0.0625211	0.0623612	0.0622013	0.0620415	0.0618816	0.0617217	0.0615619	0.061402	0.0612421	0.0610823	0.0609224	0.0607626	0.0606027
0.0681881	0.0681042	0.0680136	0.0679164	0.0678128	0.0677031	0.0675874	0.0674661	0.0673396	0.0672083	0.0670724	0.0669325	0.066789	0.0666421	0.0664924	0.0663402	0.0661858	0.0660296	0.0658717	0.0657126	0.0655523	0.0653911	0.06523	0.0650688	0.0649076	0.0647465	0.0645853	0.0644241	0.064263	0.0641018	0.0639406	0.0637795	0.0636183	0.0634571	0.0632959	0.0631348	0.0629736	0.0628124	0.0626513	0.0624901	0.0623289	0.0621678	0.0620066	0.0618454	0.0616843	0.0615231	0.0613619	0.0612008	0.0610396	0.0608784
0.0685264	0.0684419	0.0683506	0.0682527	0.0681484	0.0680378	0.0679213	0.0677991	0.0676717	0.0675393	0.0674025	0.0672615	0.0671169	0.066969	0.0668182	0.0666648	0.0665093	0.0663519	0.0661929	0.0660325	0.0658711	0.0657087	0.0655464	0.065384	0.0652216	0.0650593	0.0648969	0.0647345	0.0645722	0.0644098	0.0642475	0.0640851	0.0639227	0.0637604	0.063598	0.0634356	0.0632733	0.0631109	0.0629485	0.0627862	0.0626238	0.0624614	0.0622991	0.0621367	0.0619744	0.061812	0.0616496	0.0614873	0.0613249	0.0611625
0.0688682	0.0687831	0.0686912	0.0685927	0.0684876	0.0683763	0.068259	0.068136	0.0680077	0.0678745	0.0677367	0.0675948	0.0674493	0.0673004	0.0671485	0.0669942	0.0668376	0.0666791	0.0665191	0.0663576	0.0661951	0.0660317	0.0658682	0.0657048	0.0655413	0.0653779	0.0652144	0.065051	0.0648875	0.0647241	0.0645606	0.0643972	0.0642337	0.0640703	0.0639068	0.0637434	0.0635799	0.0634165	0.063253	0.0630896	0.0629262	0.0627627	0.0625993	0.0624358	0.0622724	0.0621089	0.0619455	0.061782	0.0616186	0.0614551
0.0692134	0.0691278	0.0690353	0.0689362	0.0688305	0.0687186	0.0686006	0.0684768	0.0683478	0.0682138	0.0680752	0.0679324	0.067786	0.0676362	0.0674835	0.0673282	0.0671707	0.0670113	0.0668502	0.0666879	0.0665244	0.0663599	0.0661955	0.0660311	0.0658667	0.0657023	0.0655378	0.0653734	0.065209	0.0650446	0.0648801	0.0647157	0.0645513	0.0643869	0.0642224	0.064058	0.0638936	0.0637292	0.0635648	0.0634003	0.0632359	0.0630715	0.0629071	0.0627426	0.0625782	0.0624138	0.0622494	0.062085	0.0619205	0.0617561
0.069562	0.0694759	0.069383	0.0692833	0.0691771	0.0690645	0.0689459	0.0688215	0.0686918	0.0685571	0.0684177	0.0682743	0.068127	0.0679765	0.0678229	0.0676668	0.0675085	0.0673482	0.0671864	0.0670231	0.0668588	0.0666935	0.0665282	0.0663629	0.0661976	0.0660323	0.065867	0.0657018	0.0655365	0.0653712	0.0652059	0.0650406	0.0648753	0.06471	0.0645447	0.0643794	0.0642142	0.0640489	0.0638836	0.0637183	0.063553	0.0633877	0.0632224	0.0630571	0.0628918	0.0627266	0.0625613	0.062396	0.0622307	0.0620654
0.0699138	0.0698273	0.069734	0.0696339	0.0695272	0.0694141	0.0692949	0.06917	0.0690396	0.0689043	0.0687643	0.0686202	0.0684723	0.068321	0.0681668	0.06801	0.0678509	0.0676899	0.0675273	0.0673633	0.0671982	0.0670322	0.0668661	0.0667001	0.066534	0.066368	0.0662019	0.0660359	0.0658698	0.0657038	0.0655377	0.0653717	0.0652056	0.0650396	0.0648735	0.0647075	0.0645414	0.0643754	0.0642093	0.0640433	0.0638772	0.0637112	0.0635451	0.0633791	0.063213	0.063047	0.0628809	0.0627149	0.0625488	0.0623828
0.0702689	0.070182	0.0700883	0.0699878	0.0698807	0.0697672	0.0696475	0.0695221	0.0693912	0.0692553	0.0691148	0.0689701	0.0688216	0.0686698	0.0685149	0.0683575	0.0681978	0.0680361	0.0678729	0.0677083	0.0675425	0.0673758	0.0672091	0.0670424	0.0668757	0.066709	0.0665423	0.0663756	0.0662088	0.0660421	0.0658754	0.0657087	0.065542	0.0653753	0.0652086	0.0650419	0.0648752	0.0647085	0.0645418	0.0643751	0.0642084	0.0640417	0.063875	0.0637083	0.0635416	0.0633749	0.0632081	0.0630414	0.0628747	0.062708
0.0706269	0.0705398	0.0704458	0.070345	0.0702375	0.0701236	0.0700035	0.0698777	0.0697464	0.06961	0.0694691	0.0693239	0.0691749	0.0690225	0.0688671	0.0687091	0.0685489	0.0683867	0.0682229	0.0680578	0.0678914	0.0677242	0.0675569	0.0673896	0.0672224	0.0670551	0.0668878	0.0667206	0.0665533	0.0663861	0.0662188	0.0660515	0.0658843	0.065717	0.0655497	0.0653825	0.0652152	0.0650479	0.0648807	0.0647134	0.0645461	0.0643789	0.0642116	0.0640443	0.0638771	0.0637098	0.0635425	0.0633753	0.063208	0.0630407
0.0709879	0.0709006	0.0708063	0.0707052	0.0705974	0.0704831	0.0703628	0.0702366	0.0701049	0.0699682	0.0698268	0.0696812	0.0695318	0.069379	0.0692232	0.0690648	0.0689041	0.0687415	0.0685772	0.0684116	0.0682448	0.0680771	0.0679093	0.0677416	0.0675739	0.0674061	0.0672384	0.0670707	0.0669029	0.0667352	0.0665675	0.0663997	0.066232	0.0660643	0.0658965	0.0657288	0.0655611	0.0653933	0.0652256	0.0650579	0.0648902	0.0647224	0.0645547	0.064387	0.0642192	0.0640515	0.0638838	0.063716	0.0635483	0.0633806
0.0713516	0.0712641	0.0711696	0.0710682	0.0709602	0.0708457	0.070725	0.0705985	0.0704666	0.0703296	0.0701879	0.0700419	0.0698922	0.069739	0.0695829	0.0694241	0.0692631	0.0691001	0.0689354	0.0687694	0.0686023	0.0684342	0.068266	0.0680979	0.0679298	0.0677617	0.0675936	0.0674255	0.0672574	0.0670893	0.0669212	0.066753	0.0665849	0.0664168	0.0662487	0.0660806	0.0659125	0.0657444	0.0655763	0.0654082	0.06524	0.0650719	0.0649038	0.0647357	0.0645676	0.0643995	0.0642314	0.0640633	0.0638952	0.063727
0.0717178	0.0716301	0.0715354	0.0714339	0.0713257	0.071211	0.0710901	0.0709634	0.0708312	0.0706939	0.070552	0.0704058	0.0702558	0.0701024	0.0699459	0.0697869	0.0696256	0.0694623	0.0692974	0.069131	0.0689636	0.0687952	0.0686268	0.0684584	0.0682899	0.0681215	0.0679531	0.0677847	0.0676163	0.0674479	0.0672795	0.0671111	0.0669427	0.0667743	0.0666058	0.0664374	0.066269	0.0661006	0.0659322	0.0657638	0.0655954	0.065427	0.0652586	0.0650902	0.0649217	0.0647533	0.0645849	0.0644165	0.0642481	0.0640797
0.0720863	0.0719985	0.0719037	0.071802	0.0716937	0.0715788	0.0714578	0.0713309	0.0711986	0.0710611	0.070919	0.0707726	0.0706224	0.0704687	0.0703121	0.0701528	0.0699913	0.0698278	0.0696626	0.0694961	0.0693284	0.0691598	0.0689912	0.0688225	0.0686539	0.0684853	0.0683166	0.068148	0.0679794	0.0678107	0.0676421	0.0674735	0.0673048	0.0671362	0.0669676	0.0667989	0.0666303	0.0664617	0.066293	0.0661244	0.0659557	0.0657871	0.0656185	0.0654498	0.0652812	0.0651126	0.0649439	0.0647753	0.0646067	0.064438
0.0724569	0.072369	0.0722742	0.0721724	0.0720639	0.071949	0.0718278	0.0717008	0.0715683	0.0714308	0.0712885	0.071142	0.0709916	0.0708379	0.0706811	0.0705217	0.07036	0.0701963	0.070031	0.0698643	0.0696965	0.0695277	0.0693589	0.0691901	0.0690213	0.0688525	0.0686837	0.068515	0.0683462	0.0681774	0.0680086	0.0678398	0.067671	0.0675022	0.0673334	0.0671646	0.0669958	0.066827	0.0666583	0.0664895	0.0663207	0.0661519	0.0659831	0.0658143	0.0656455	0.0654767	0.0653079	0.0651391	0.0649703	0.0648016
0.0728295	0.0727415	0.0726466	0.0725448	0.0724362	0.0723212	0.0722	0.0720729	0.0719404	0.0718027	0.0716603	0.0715137	0.0713633	0.0712095	0.0710526	0.0708931	0.0707313	0.0705676	0.0704022	0.0702354	0.0700674	0.0698986	0.0697297	0.0695608	0.0693919	0.069223	0.0690541	0.0688852	0.0687163	0.0685475	0.0683786	0.0682097	0.0680408	0.0678719	0.067703	0.0675341	0.0673653	0.0671964	0.0670275	0.0668586	0.0666897	0.0665208	0.0663519	0.0661831	0.0660142	0.0658453	0.0656764	0.0655075	0.0653386	0.0651697
0.0732037	0.0731157	0.0730207	0.0729189	0.0728103	0.0726953	0.0725741	0.072447	0.0723144	0.0721767	0.0720343	0.0718876	0.0717372	0.0715833	0.0714264	0.0712668	0.071105	0.0709412	0.0707758	0.070609	0.070441	0.070272	0.0701031	0.0699342	0.0697653	0.0695963	0.0694274	0.0692585	0.0690896	0.0689206	0.0687517	0.0685828	0.0684138	0.0682449	0.068076	0.0679071	0.0677381	0.0675692	0.0674003	0.0672314	0.0670624	0.0668935	0.0667246	0.0665556	0.0663867	0.0662178	0.0660489	0.0658799	0.065711	0.0655421
0.0735794	0.0734914	0.0733964	0.0732946	0.073186	0.073071	0.0729498	0.0728227	0.0726901	0.0725524	0.07241	0.0722634	0.0721129	0.071959	0.0718021	0.0716426	0.0714808	0.071317	0.0711516	0.0709848	0.0708168	0.0706479	0.0704789	0.07031	0.0701411	0.0699722	0.0698033	0.0696343	0.0694654	0.0692965	0.0691276	0.0689587	0.0687897	0.0686208	0.0684519	0.068283	0.0681141	0.0679451	0.0677762	0.0676073	0.0674384	0.0672695	0.0671005	0.0669316	0.0667627	0.0665938	0.0664249	0.0662559	0.066087	0.0659181
0.0739564	0.0738684	0.0737735	0.0736717	0.0735632	0.0734482	0.073327	0.0731999	0.0730674	0.0729297	0.0727874	0.0726408	0.0724904	0.0723365	0.0721797	0.0720202	0.0718584	0.0716947	0.0715293	0.0713625	0.0711946	0.0710257	0.0708569	0.070688	0.0705191	0.0703502	0.0701814	0.0700125	0.0698436	0.0696748	0.0695059	0.069337	0.0691681	0.0689993	0.0688304	0.0686615	0.0684927	0.0683238	0.0681549	0.067986	0.0678172	0.0676483	0.0674794	0.0673105	0.0671417	0.0669728	0.0668039	0.0666351	0.0664662	0.0662973
0.0743345	0.0742466	0.0741517	0.07405	0.0739415	0.0738266	0.0737054	0.0735784	0.0734459	0.0733084	0.0731661	0.0730196	0.0728692	0.0727155	0.0725587	0.0723993	0.0722376	0.072074	0.0719087	0.071742	0.0715741	0.0714053	0.0712366	0.0710678	0.070899	0.0707302	0.0705614	0.0703926	0.0702238	0.0700551	0.0698863	0.0697175	0.0695487	0.0693799	0.0692111	0.0690423	0.0688736	0.0687048	0.068536	0.0683672	0.0681984	0.0680296	0.0678608	0.067692	0.0675233	0.0673545	0.0671857	0.0670169	0.0668481	0.0666793
0.0747136	0.0746258	0.074531	0.0744293	0.0743209	0.074206	0.074085	0.0739581	0.0738257	0.0736882	0.073546	0.0733996	0.0732494	0.0730957	0.072939	0.0727797	0.0726182	0.0724546	0.0722894	0.0721229	0.0719552	0.0717865	0.0716178	0.0714491	0.0712805	0.0711118	0.0709431	0.0707745	0.0706058	0.0704371	0.0702685	0.0700998	0.0699311	0.0697624	0.0695938	0.0694251	0.0692564	0.0690878	0.0689191	0.0687504	0.0685818	0.0684131	0.0682444	0.0680757	0.0679071	0.0677384	0.0675697	0.0674011	0.0672324	0.0670637
0.0750936	0.0750058	0.0749111	0.0748095	0.0747012	0.0745864	0.0744654	0.0743386	0.0742064	0.074069	0.0739269	0.0737807	0.0736305	0.073477	0.0733205	0.0731613	0.0729999	0.0728365	0.0726714	0.072505	0.0723374	0.0721689	0.0720004	0.0718318	0.0716633	0.0714948	0.0713263	0.0711577	0.0709892	0.0708207	0.0706522	0.0704836	0.0703151	0.0701466	0.0699781	0.0698095	0.069641	0.0694725	0.0693039	0.0691354	0.0689669	0.0687984	0.0686298	0.0684613	0.0682928	0.0681243	0.0679557	0.0677872	0.0676187	0.0674501
0.0754742	0.0753865	0.0752919	0.0751904	0.0750822	0.0749675	0.0748467	0.07472	0.0745879	0.0744506	0.0743087	0.0741626	0.0740126	0.0738592	0.0737028	0.0735438	0.0733825	0.0732193	0.0730544	0.0728882	0.0727208	0.0725524	0.072384	0.0722157	0.0720473	0.071879	0.0717106	0.0715422	0.0713739	0.0712055	0.0710371	0.0708688	0.0707004	0.0705321	0.0703637	0.0701953	0.070027	0.0698586	0.0696902	0.0695219	0.0693535	0.0691852	0.0690168	0.0688484	0.0686801	0.0685117	0.0683434	0.068175	0.0680066	0.0678383
0.0758554	0.0757678	0.0756733	0.0755719	0.0754638	0.0753493	0.0752286	0.075102	0.07497	0.0748329	0.0746912	0.0745452	0.0743954	0.0742422	0.074086	0.0739271	0.073766	0.073603	0.0734383	0.0732722	0.073105	0.0729368	0.0727686	0.0726004	0.0724323	0.0722641	0.0720959	0.0719277	0.0717595	0.0715914	0.0714232	0.071255	0.0710868	0.0709187	0.0707505	0.0705823	0.0704141	0.0702459	0.0700778	0.0699096	0.0697414	0.0695732	0.0694051	0.0692369	0.0690687	0.0689005	0.0687323	0.0685642	0.068396	0.0682278
0.0762371	0.0761496	0.0760552	0.0759539	0.075846	0.0757316	0.075611	0.0754846	0.0753528	0.0752158	0.0750743	0.0749284	0.0747788	0.0746258	0.0744697	0.0743111	0.0741502	0.0739873	0.0738228	0.0736569	0.0734899	0.0733219	0.0731539	0.072986	0.072818	0.07265	0.072482	0.0723141	0.0721461	0.0719781	0.0718101	0.0716421	0.0714742	0.0713062	0.0711382	0.0709702	0.0708022	0.0706343	0.0704663	0.0702983	0.0701303	0.0699623	0.0697944	0.0696264	0.0694584	0.0692904	0.0691224	0.0689545	0.0687865	0.0686185
0.0766188	0.0765314	0.0764371	0.076336	0.0762281	0.0761139	0.0759935	0.0758672	0.0757355	0.0755988	0.0754574	0.0753117	0.0751623	0.0750094	0.0748536	0.0746951	0.0745344	0.0743717	0.0742074	0.0740417	0.0738749	0.0737071	0.0735393	0.0733716	0.0732038	0.073036	0.0728682	0.0727004	0.0725327	0.0723649	0.0721971	0.0720293	0.0718616	0.0716938	0.071526	0.0713582	0.0711904	0.0710227	0.0708549	0.0706871	0.0705193	0.0703515	0.0701838	0.070016	0.0698482	0.0696804	0.0695127	0.0693449	0.0691771	0.0690093
0.0770005	0.0769133	0.076819	0.076718	0.0766103	0.0764962	0.0763759	0.0762498	0.0761183	0.0759817	0.0758405	0.075695	0.0755457	0.0753931	0.0752374	0.0750791	0.0749186	0.0747561	0.074592	0.0744265	0.0742599	0.0740923	0.0739247	0.0737572	0.0735896	0.073422	0.0732544	0.0730868	0.0729193	0.0727517	0.0725841	0.0724165	0.072249	0.0720814	0.0719138	0.0717462	0.0715786	0.0714111	0.0712435	0.0710759	0.0709083	0.0707408	0.0705732	0.0704056	0.070238	0.0700704	0.0699029	0.0697353	0.0695677	0.0694001
0.0773822	0.0772951	0.077201	0.0771001	0.0769925	0.0768785	0.0767584	0.0766325	0.0765011	0.0763646	0.0762236	0.0760783	0.0759292	0.0757767	0.0756212	0.0754631	0.0753028	0.0751405	0.0749766	0.0748113	0.0746449	0.0744775	0.0743101	0.0741428	0.0739754	0.073808	0.0736406	0.0734732	0.0733059	0.0731385	0.0729711	0.0728037	0.0726364	0.072469	0.0723016	0.0721342	0.0719668	0.0717995	0.0716321	0.0714647	0.0712973	0.07113	0.0709626	0.0707952	0.0706278	0.0704604	0.0702931	0.0701257	0.0699583	0.0697909
0.077764	0.0776769	0.0775829	0.0774821	0.0773747	0.0772608	0.0771409	0.0770151	0.0768839	0.0767476	0.0766067	0.0764616	0.0763126	0.0761603	0.0760051	0.0758472	0.075687	0.0755249	0.0753612	0.0751961	0.0750299	0.0748627	0.0746955	0.0745284	0.0743612	0.074194	0.0740268	0.0738596	0.0736925	0.0735253	0.0733581	0.0731909	0.0730238	0.0728566	0.0726894	0.0725222	0.072355	0.0721879	0.0720207	0.0718535	0.0716863	0.0715192	0.071352	0.0711848	0.0710176	0.0708504	0.0706833	0.0705161	0.0703489	0.0701817
0.0781457	0.0780587	0.0779649	0.0778642	0.0777569	0.0776432	0.0775233	0.0773977	0.0772666	0.0771305	0.0769898	0.0768448	0.0766961	0.076544	0.0763889	0.0762312	0.0760712	0.0759093	0.0757458	0.0755809	0.0754149	0.0752479	0.0750809	0.074914	0.074747	0.07458	0.074413	0.074246	0.0740791	0.0739121	0.0737451	0.0735781	0.0734112	0.0732442	0.0730772	0.0729102	0.0727432	0.0725763	0.0724093	0.0722423	0.0720753	0.0719084	0.0717414	0.0715744	0.0714074	0.0712405	0.0710735	0.0709065	0.0707395	0.0705725
0.0785274	0.0784405	0.0783468	0.0782462	0.0781391	0.0780255	0.0779058	0.0777803	0.0776494	0.0775135	0.0773729	0.0772281	0.0770796	0.0769276	0.0767727	0.0766152	0.0764554	0.0762937	0.0761304	0.0759657	0.0757999	0.0756331	0.0754663	0.0752995	0.0751328	0.074966	0.0747992	0.0746324	0.0744657	0.0742989	0.0741321	0.0739653	0.0737986	0.0736318	0.073465	0.0732982	0.0731314	0.0729647	0.0727979	0.0726311	0.0724643	0.0722976	0.0721308	0.071964	0.0717972	0.0716305	0.0714637	0.0712969	0.0711301	0.0709633
0.0789091	0.0788224	0.0787287	0.0786283	0.0785213	0.0784078	0.0782883	0.0781629	0.0780322	0.0778964	0.077756	0.0776114	0.077463	0.0773113	0.0771565	0.0769992	0.0768396	0.0766781	0.076515	0.0763505	0.0761849	0.0760183	0.0758517	0.0756851	0.0755186	0.075352	0.0751854	0.0750188	0.0748523	0.0746857	0.0745191	0.0743525	0.074186	0.0740194	0.0738528	0.0736862	0.0735196	0.0733531	0.0731865	0.0730199	0.0728533	0.0726868	0.0725202	0.0723536	0.072187	0.0720205	0.0718539	0.0716873	0.0715207	0.0713542
0.0792908	0.0792042	0.0791107	0.0790104	0.0789034	0.0787901	0.0786707	0.0785455	0.078415	0.0782793	0.0781391	0.0779947	0.0778465	0.0776949	0.0775404	0.0773832	0.0772239	0.0770625	0.0768996	0.0767353	0.0765699	0.0764035	0.0762371	0.0760707	0.0759044	0.075738	0.0755716	0.0754052	0.0752389	0.0750725	0.0749061	0.0747397	0.0745734	0.074407	0.0742406	0.0740742	0.0739078	0.0737415	0.0735751	0.0734087	0.0732423	0.073076	0.0729096	0.0727432	0.0725768	0.0724105	0.0722441	0.0720777	0.0719113	0.071745
0.0796725	0.079586	0.0794926	0.0793924	0.0792856	0.0791724	0.0790532	0.0789282	0.0787977	0.0786623	0.0785222	0.078378	0.07823	0.0780786	0.0779243	0.0777673	0.0776082	0.0774471	0.0772843	0.0771202	0.076955	0.0767888	0.0766227	0.0764565	0.0762904	0.0761242	0.075958	0.0757919	0.0756257	0.0754595	0.0752934	0.0751272	0.074961	0.0747949	0.0746287	0.0744626	0.0742964	0.0741302	0.0739641	0.0737979	0.0736317	0.0734656	0.0732994	0.0731332	0.0729671	0.0728009	0.0726348	0.0724686	0.0723024	0.0721363
0.0800541	0.0799677	0.0798744	0.0797744	0.0796677	0.0795547	0.0794356	0.0793108	0.0791805	0.0790453	0.0789054	0.0787614	0.0786136	0.0784624	0.0783083	0.0781516	0.0779926	0.0778318	0.0776693	0.0775054	0.0773404	0.0771745	0.0770085	0.0768426	0.0766767	0.0765107	0.0763448	0.0761789	0.0760129	0.075847	0.0756811	0.0755152	0.0753492	0.0751833	0.0750174	0.0748514	0.0746855	0.0745196	0.0743536	0.0741877	0.0740218	0.0738558	0.0736899	0.073524	0.073358	0.0731921	0.0730262	0.0728602	0.0726943	0.0725284
0.0804356	0.0803493	0.0802562	0.0801563	0.0800498	0.079937	0.0798181	0.0796934	0.0795634	0.0794283	0.0792887	0.0791449	0.0789973	0.0788464	0.0786925	0.078536	0.0783773	0.0782167	0.0780544	0.0778908	0.0777261	0.0775604	0.0773947	0.077229	0.0770634	0.0768977	0.076732	0.0765663	0.0764007	0.076235	0.0760693	0.0759036	0.075738	0.0755723	0.0754066	0.0752409	0.0750753	0.0749096	0.0747439	0.0745782	0.0744126	0.0742469	0.0740812	0.0739155	0.0737499	0.0735842	0.0734185	0.0732528	0.0730872	0.0729215
0.0808169	0.0807308	0.0806378	0.0805381	0.0804318	0.0803192	0.0802005	0.0800761	0.0799462	0.0798114	0.079672	0.0795285	0.0793811	0.0792305	0.0790768	0.0789206	0.0787622	0.0786019	0.0784399	0.0782766	0.0781121	0.0779467	0.0777813	0.0776159	0.0774505	0.0772851	0.0771198	0.0769544	0.076789	0.0766236	0.0764582	0.0762928	0.0761274	0.075962	0.0757966	0.0756312	0.0754659	0.0753005	0.0751351	0.0749697	0.0748043	0.0746389	0.0744735	0.0743081	0.0741427	0.0739773	0.073812	0.0736466	0.0734812	0.0733158
0.0811982	0.0811122	0.0810194	0.0809199	0.0808138	0.0807014	0.0805829	0.0804587	0.0803291	0.0801946	0.0800555	0.0799122	0.0797651	0.0796147	0.0794614	0.0793055	0.0791474	0.0789873	0.0788257	0.0786627	0.0784985	0.0783335	0.0781684	0.0780033	0.0778382	0.0776732	0.0775081	0.077343	0.077178	0.0770129	0.0768478	0.0766827	0.0765177	0.0763526	0.0761875	0.0760225	0.0758574	0.0756923	0.0755272	0.0753622	0.0751971	0.075032	0.074867	0.0747019	0.0745368	0.0743717	0.0742067	0.0740416	0.0738765	0.0737115
0.0815792	0.0814934	0.0814008	0.0813015	0.0811957	0.0810835	0.0809653	0.0808414	0.0807121	0.0805778	0.080439	0.080296	0.0801493	0.0799992	0.0798462	0.0796907	0.0795329	0.0793732	0.0792119	0.0790492	0.0788854	0.0787207	0.078556	0.0783913	0.0782266	0.0780619	0.0778972	0.0777325	0.0775677	0.077403	0.0772383	0.0770736	0.0769089	0.0767442	0.0765795	0.0764148	0.07625	0.0760853	0.0759206	0.0757559	0.0755912	0.0754265	0.0752618	0.0750971	0.0749323	0.0747676	0.0746029	0.0744382	0.0742735	0.0741088
0.0819601	0.0818745	0.0817821	0.0816831	0.0815775	0.0814656	0.0813477	0.081224	0.0810951	0.0809611	0.0808226	0.08068	0.0805337	0.080384	0.0802314	0.0800762	0.0799188	0.0797595	0.0795986	0.0794363	0.0792729	0.0791086	0.0789443	0.07878	0.0786157	0.0784514	0.0782871	0.0781228	0.0779585	0.0777941	0.0776298	0.0774655	0.0773012	0.0771369	0.0769726	0.0768083	0.076644	0.0764797	0.0763154	0.0761511	0.0759868	0.0758224	0.0756581	0.0754938	0.0753295	0.0751652	0.0750009	0.0748366	0.0746723	0.074508
0.0823407	0.0822554	0.0821633	0.0820645	0.0819592	0.0818476	0.08173	0.0816067	0.0814781	0.0813446	0.0812064	0.0810642	0.0809183	0.080769	0.0806168	0.080462	0.0803051	0.0801462	0.0799858	0.079824	0.079661	0.0794972	0.0793333	0.0791695	0.0790056	0.0788418	0.0786779	0.0785141	0.0783502	0.0781864	0.0780225	0.0778587	0.0776948	0.077531	0.0773671	0.0772033	0.0770394	0.0768756	0.0767117	0.0765479	0.076384	0.0762202	0.0760563	0.0758925	0.0757286	0.0755648	0.0754009	0.0752371	0.0750732	0.0749094
0.0827211	0.082636	0.0825442	0.0824457	0.0823408	0.0822295	0.0821123	0.0819894	0.0818612	0.0817281	0.0815904	0.0814486	0.0813031	0.0811543	0.0810026	0.0808484	0.0806919	0.0805335	0.0803736	0.0802123	0.0800499	0.0798865	0.0797232	0.0795599	0.0793965	0.0792332	0.0790699	0.0789065	0.0787432	0.0785799	0.0784165	0.0782532	0.0780899	0.0779265	0.0777632	0.0775999	0.0774365	0.0772732	0.0771099	0.0769465	0.0767832	0.0766199	0.0764565	0.0762932	0.0761299	0.0759665	0.0758032	0.0756399	0.0754765	0.0753132
0.0831012	0.0830164	0.0829249	0.0828268	0.0827222	0.0826114	0.0824946	0.0823721	0.0822444	0.0821117	0.0819746	0.0818333	0.0816883	0.08154	0.0813889	0.0812352	0.0810793	0.0809215	0.0807621	0.0806014	0.0804395	0.0802768	0.080114	0.0799513	0.0797885	0.0796258	0.079463	0.0793003	0.0791375	0.0789748	0.0788121	0.0786493	0.0784866	0.0783238	0.0781611	0.0779983	0.0778356	0.0776728	0.0775101	0.0773473	0.0771846	0.0770218	0.0768591	0.0766963	0.0765336	0.0763708	0.0762081	0.0760453	0.0758826	0.0757198
0.083481	0.0833965	0.0833054	0.0832077	0.0831035	0.0829932	0.0828768	0.0827549	0.0826276	0.0824955	0.0823589	0.0822182	0.0820738	0.0819262	0.0817756	0.0816225	0.0814672	0.0813101	0.0811514	0.0809913	0.0808301	0.080668	0.0805059	0.0803438	0.0801818	0.0800197	0.0798576	0.0796955	0.0795334	0.0793713	0.0792092	0.0790471	0.078885	0.078723	0.0785609	0.0783988	0.0782367	0.0780746	0.0779125	0.0777504	0.0775883	0.0774262	0.0772642	0.0771021	0.07694	0.0767779	0.0766158	0.0764537	0.0762916	0.0761295
0.0838604	0.0837764	0.0836857	0.0835884	0.0834847	0.0833748	0.083259	0.0831376	0.083011	0.0828795	0.0827435	0.0826034	0.0824597	0.0823127	0.0821628	0.0820105	0.0818559	0.0816995	0.0815415	0.0813821	0.0812217	0.0810603	0.080899	0.0807377	0.0805763	0.080415	0.0802536	0.0800923	0.0799309	0.0797696	0.0796082	0.0794469	0.0792855	0.0791242	0.0789628	0.0788015	0.0786402	0.0784788	0.0783175	0.0781561	0.0779948	0.0778334	0.0776721	0.0775107	0.0773494	0.077188	0.0770267	0.0768653	0.076704	0.0765427
0.0842394	0.0841558	0.0840656	0.0839688	0.0838657	0.0837564	0.0836412	0.0835204	0.0833944	0.0832636	0.0831283	0.082989	0.082846	0.0826998	0.0825507	0.0823991	0.0822453	0.0820897	0.0819325	0.081774	0.0816144	0.0814539	0.0812933	0.0811328	0.0809723	0.0808118	0.0806513	0.0804908	0.0803303	0.0801698	0.0800092	0.0798487	0.0796882	0.0795277	0.0793672	0.0792067	0.0790462	0.0788857	0.0787251	0.0785646	0.0784041	0.0782436	0.0780831	0.0779226	0.0777621	0.0776016	0.077441	0.0772805	0.07712	0.0769595
0.0846181	0.084535	0.0844453	0.084349	0.0842465	0.0841378	0.0840233	0.0839032	0.083778	0.0836479	0.0835134	0.0833748	0.0832327	0.0830873	0.0829391	0.0827884	0.0826355	0.0824808	0.0823245	0.0821669	0.0820082	0.0818486	0.0816891	0.0815295	0.0813699	0.0812103	0.0810507	0.0808912	0.0807316	0.080572	0.0804124	0.0802528	0.0800933	0.0799337	0.0797741	0.0796145	0.0794549	0.0792953	0.0791358	0.0789762	0.0788166	0.078657	0.0784974	0.0783379	0.0781783	0.0780187	0.0778591	0.0776995	0.0775399	0.0773804
0.0849963	0.0849137	0.0848246	0.084729	0.0846271	0.0845191	0.0844053	0.0842861	0.0841616	0.0840324	0.0838987	0.0837611	0.0836199	0.0834754	0.0833282	0.0831784	0.0830266	0.0828728	0.0827176	0.082561	0.0824034	0.0822448	0.0820863	0.0819277	0.0817692	0.0816106	0.0814521	0.0812935	0.081135	0.0809764	0.0808179	0.0806594	0.0805008	0.0803423	0.0801837	0.0800252	0.0798666	0.0797081	0.0795495	0.079391	0.0792324	0.0790739	0.0789154	0.0787568	0.0785983	0.0784397	0.0782812	0.0781226	0.0779641	0.0778055
0.085374	0.085292	0.0852035	0.0851086	0.0850075	0.0849003	0.0847873	0.0846689	0.0845454	0.0844171	0.0842844	0.0841478	0.0840076	0.0838642	0.083718	0.0835693	0.0834185	0.0832659	0.0831118	0.0829564	0.0827998	0.0826424	0.082485	0.0823276	0.0821702	0.0820128	0.0818554	0.081698	0.0815406	0.0813832	0.0812259	0.0810685	0.0809111	0.0807537	0.0805963	0.0804389	0.0802815	0.0801241	0.0799667	0.0798093	0.0796519	0.0794945	0.0793371	0.0791797	0.0790223	0.0788649	0.0787075	0.0785501	0.0783927	0.0782353
0.0857512	0.0856699	0.0855821	0.085488	0.0853877	0.0852813	0.0851693	0.0850518	0.0849293	0.084802	0.0846704	0.0845348	0.0843958	0.0842535	0.0841085	0.083961	0.0838115	0.0836601	0.0835072	0.083353	0.0831977	0.0830416	0.0828855	0.0827293	0.0825732	0.0824171	0.0822609	0.0821048	0.0819486	0.0817925	0.0816364	0.0814802	0.0813241	0.081168	0.0810118	0.0808557	0.0806996	0.0805434	0.0803873	0.0802311	0.080075	0.0799189	0.0797627	0.0796066	0.0794505	0.0792943	0.0791382	0.0789821	0.0788259	0.0786698
0.086128	0.0860474	0.0859604	0.0858671	0.0857676	0.0856622	0.0855512	0.0854347	0.0853133	0.0851871	0.0850567	0.0849223	0.0847845	0.0846435	0.0844998	0.0843536	0.0842054	0.0840553	0.0839038	0.083751	0.0835971	0.0834423	0.0832876	0.0831328	0.0829781	0.0828233	0.0826686	0.0825138	0.0823591	0.0822043	0.0820496	0.0818948	0.0817401	0.0815853	0.0814306	0.0812758	0.0811211	0.0809663	0.0808116	0.0806568	0.080502	0.0803473	0.0801925	0.0800378	0.079883	0.0797283	0.0795735	0.0794188	0.079264	0.0791093
0.0865042	0.0864243	0.0863382	0.0862458	0.0861473	0.086043	0.085933	0.0858177	0.0856974	0.0855725	0.0854433	0.0853103	0.0851738	0.0850342	0.0848918	0.0847471	0.0846003	0.0844517	0.0843017	0.0841503	0.083998	0.0838447	0.0836915	0.0835382	0.083385	0.0832317	0.0830785	0.0829252	0.082772	0.0826188	0.0824655	0.0823123	0.082159	0.0820058	0.0818525	0.0816993	0.0815461	0.0813928	0.0812396	0.0810863	0.0809331	0.0807798	0.0806266	0.0804733	0.0803201	0.0801669	0.0800136	0.0798604	0.0797071	0.0795539
0.0868798	0.0868009	0.0867156	0.0866242	0.0865268	0.0864236	0.0863147	0.0862007	0.0860817	0.0859581	0.0858303	0.0856987	0.0855637	0.0854255	0.0852847	0.0851415	0.0849963	0.0848493	0.0847008	0.0845511	0.0844004	0.0842487	0.0840971	0.0839455	0.0837939	0.0836423	0.0834907	0.0833391	0.0831875	0.0830359	0.0828843	0.0827327	0.082581	0.0824294	0.0822778	0.0821262	0.0819746	0.081823	0.0816714	0.0815198	0.0813682	0.0812166	0.081065	0.0809133	0.0807617	0.0806101	0.0804585	0.0803069	0.0801553	0.0800037
0.0872549	0.0871769	0.0870927	0.0870023	0.086906	0.086804	0.0866964	0.0865837	0.0864661	0.0863439	0.0862176	0.0860876	0.0859541	0.0858176	0.0856784	0.0855369	0.0853933	0.085248	0.0851013	0.0849533	0.0848043	0.0846545	0.0845046	0.0843548	0.0842049	0.0840551	0.0839052	0.0837554	0.0836055	0.0834557	0.0833058	0.083156	0.0830061	0.0828563	0.0827064	0.0825566	0.0824067	0.0822569	0.0821071	0.0819572	0.0818074	0.0816575	0.0815077	0.0813578	0.081208	0.0810581	0.0809083	0.0807584	0.0806086	0.0804587
0.0876295	0.0875525	0.0874693	0.0873801	0.087285	0.0871843	0.0870781	0.0869668	0.0868506	0.08673	0.0866053	0.0864769	0.0863451	0.0862103	0.0860729	0.0859331	0.0857914	0.0856479	0.085503	0.0853569	0.0852098	0.0850618	0.0849139	0.0847659	0.084618	0.08447	0.084322	0.0841741	0.0840261	0.0838782	0.0837302	0.0835823	0.0834343	0.0832863	0.0831384	0.0829904	0.0828425	0.0826945	0.0825466	0.0823986	0.0822506	0.0821027	0.0819547	0.0818068	0.0816588	0.0815109	0.0813629	0.0812149	0.081067	0.080919
0.0880036	0.0879276	0.0878456	0.0877576	0.0876638	0.0875644	0.0874596	0.0873498	0.0872353	0.0871163	0.0869933	0.0868666	0.0867366	0.0866037	0.0864681	0.0863303	0.0861905	0.086049	0.0859061	0.0857619	0.0856168	0.0854709	0.0853249	0.085179	0.085033	0.0848871	0.0847412	0.0845952	0.0844493	0.0843033	0.0841574	0.0840114	0.0838655	0.0837196	0.0835736	0.0834277	0.0832817	0.0831358	0.0829898	0.0828439	0.082698	0.082552	0.0824061	0.0822601	0.0821142	0.0819683	0.0818223	0.0816764	0.0815304	0.0813845
0.0883771	0.0883022	0.0882214	0.0881347	0.0880423	0.0879444	0.0878412	0.087733	0.0876201	0.0875029	0.0873817	0.0872568	0.0871287	0.0869977	0.0868642	0.0867283	0.0865906	0.0864512	0.0863103	0.0861683	0.0860253	0.0858815	0.0857377	0.0855939	0.0854501	0.0853063	0.0851625	0.0850187	0.0848749	0.0847311	0.0845873	0.0844435	0.0842997	0.0841559	0.0840121	0.0838683	0.0837245	0.0835807	0.0834368	0.083293	0.0831492	0.0830054	0.0828616	0.0827178	0.082574	0.0824302	0.0822864	0.0821426	0.0819988	0.081855
0.0887502	0.0886765	0.0885969	0.0885116	0.0884206	0.0883242	0.0882226	0.0881161	0.088005	0.0878896	0.0877703	0.0876475	0.0875214	0.0873924	0.0872609	0.0871273	0.0869917	0.0868544	0.0867158	0.086576	0.0864353	0.0862937	0.0861522	0.0860106	0.0858691	0.0857275	0.085586	0.0854445	0.0853029	0.0851614	0.0850198	0.0848783	0.0847367	0.0845952	0.0844536	0.0843121	0.0841705	0.084029	0.0838874	0.0837459	0.0836043	0.0834628	0.0833213	0.0831797	0.0830382	0.0828966	0.0827551	0.0826135	0.082472	0.0823304
0.0891227	0.0890503	0.088972	0.0888881	0.0887987	0.0887039	0.088604	0.0884993	0.08839	0.0882766	0.0881593	0.0880385	0.0879145	0.0877877	0.0876584	0.087527	0.0873937	0.0872587	0.0871225	0.086985	0.0868466	0.0867074	0.0865683	0.0864291	0.0862899	0.0861507	0.0860116	0.0858724	0.0857332	0.085594	0.0854549	0.0853157	0.0851765	0.0850373	0.0848982	0.084759	0.0846198	0.0844806	0.0843415	0.0842023	0.0840631	0.083924	0.0837848	0.0836456	0.0835064	0.0833673	0.0832281	0.0830889	0.0829497	0.0828106
0.0894948	0.0894236	0.0893468	0.0892644	0.0891765	0.0890835	0.0889853	0.0888825	0.0887752	0.0886638	0.0885486	0.0884299	0.0883081	0.0881836	0.0880566	0.0879275	0.0877966	0.0876641	0.0875302	0.0873952	0.0872593	0.0871226	0.0869859	0.0868492	0.0867125	0.0865758	0.0864391	0.0863024	0.0861657	0.086029	0.0858923	0.0857556	0.0856189	0.0854823	0.0853456	0.0852089	0.0850722	0.0849355	0.0847988	0.0846621	0.0845254	0.0843887	0.084252	0.0841153	0.0839786	0.0838419	0.0837052	0.0835685	0.0834318	0.0832951
0.0898665	0.0897967	0.0897213	0.0896404	0.0895542	0.0894629	0.0893666	0.0892657	0.0891605	0.0890511	0.0889381	0.0888217	0.0887022	0.08858	0.0884555	0.0883288	0.0882003	0.0880703	0.087939	0.0878065	0.0876732	0.0875391	0.087405	0.0872708	0.0871367	0.0870026	0.0868685	0.0867344	0.0866003	0.0864662	0.0863321	0.0861979	0.0860638	0.0859297	0.0857956	0.0856615	0.0855274	0.0853933	0.0852592	0.085125	0.0849909	0.0848568	0.0847227	0.0845886	0.0844545	0.0843204	0.0841863	0.0840521	0.083918	0.0837839
0.0902378	0.0901693	0.0900954	0.0900162	0.0899317	0.0898422	0.0897479	0.089649	0.0895458	0.0894387	0.0893279	0.0892138	0.0890967	0.088977	0.0888549	0.0887308	0.0886049	0.0884774	0.0883487	0.0882189	0.0880882	0.0879568	0.0878254	0.0876939	0.0875625	0.0874311	0.0872996	0.0871682	0.0870367	0.0869053	0.0867739	0.0866424	0.086511	0.0863796	0.0862481	0.0861167	0.0859853	0.0858538	0.0857224	0.085591	0.0854595	0.0853281	0.0851967	0.0850652	0.0849338	0.0848023	0.0846709	0.0845395	0.084408	0.0842766
0.0906087	0.0905417	0.0904693	0.0903917	0.0903091	0.0902214	0.0901291	0.0900323	0.0899313	0.0898264	0.0897179	0.0896062	0.0894916	0.0893744	0.0892549	0.0891334	0.0890101	0.0888854	0.0887594	0.0886323	0.0885043	0.0883757	0.088247	0.0881183	0.0879897	0.087861	0.0877323	0.0876036	0.087475	0.0873463	0.0872176	0.087089	0.0869603	0.0868316	0.0867029	0.0865743	0.0864456	0.0863169	0.0861883	0.0860596	0.0859309	0.0858023	0.0856736	0.0855449	0.0854162	0.0852876	0.0851589	0.0850302	0.0849016	0.0847729
0.0909792	0.0909137	0.090843	0.0907671	0.0906862	0.0906006	0.0905102	0.0904156	0.0903168	0.0902142	0.0901082	0.089999	0.0898869	0.0897723	0.0896554	0.0895365	0.089416	0.089294	0.0891708	0.0890465	0.0889214	0.0887956	0.0886698	0.0885439	0.0884181	0.0882923	0.0881665	0.0880406	0.0879148	0.087789	0.0876632	0.0875373	0.0874115	0.0872857	0.0871598	0.087034	0.0869082	0.0867824	0.0866565	0.0865307	0.0864049	0.0862791	0.0861532	0.0860274	0.0859016	0.0857758	0.0856499	0.0855241	0.0853983	0.0852724
0.0913495	0.0912855	0.0912164	0.0911423	0.0910633	0.0909796	0.0908914	0.0907989	0.0907024	0.0906022	0.0904986	0.0903919	0.0902825	0.0901705	0.0900563	0.0899402	0.0898225	0.0897033	0.089583	0.0894616	0.0893394	0.0892165	0.0890935	0.0889706	0.0888477	0.0887248	0.0886019	0.088479	0.0883561	0.0882332	0.0881103	0.0879874	0.0878644	0.0877415	0.0876186	0.0874957	0.0873728	0.0872499	0.087127	0.0870041	0.0868812	0.0867583	0.0866353	0.0865124	0.0863895	0.0862666	0.0861437	0.0860208	0.0858979	0.085775
0.0917195	0.091657	0.0915896	0.0915173	0.0914402	0.0913585	0.0912725	0.0911822	0.0910881	0.0909903	0.0908893	0.0907852	0.0906783	0.0905691	0.0904577	0.0903444	0.0902295	0.0901132	0.0899958	0.0898774	0.0897581	0.0896382	0.0895182	0.0893983	0.0892784	0.0891585	0.0890385	0.0889186	0.0887987	0.0886787	0.0885588	0.0884389	0.088319	0.088199	0.0880791	0.0879592	0.0878392	0.0877193	0.0875994	0.0874794	0.0873595	0.0872396	0.0871197	0.0869997	0.0868798	0.0867599	0.0866399	0.08652	0.0864001	0.0862802
0.0920892	0.0920283	0.0919626	0.0918922	0.091817	0.0917374	0.0916535	0.0915656	0.0914738	0.0913786	0.09128	0.0911786	0.0910744	0.090968	0.0908594	0.090749	0.090637	0.0905237	0.0904092	0.0902938	0.0901775	0.0900606	0.0899437	0.0898269	0.08971	0.0895931	0.0894762	0.0893593	0.0892424	0.0891255	0.0890086	0.0888917	0.0887748	0.0886579	0.0885411	0.0884242	0.0883073	0.0881904	0.0880735	0.0879566	0.0878397	0.0877228	0.0876059	0.087489	0.0873721	0.0872552	0.0871384	0.0870215	0.0869046	0.0867877
0.0924587	0.0923995	0.0923355	0.0922669	0.0921938	0.0921163	0.0920346	0.091949	0.0918596	0.0917669	0.0916709	0.0915722	0.0914708	0.0913671	0.0912614	0.0911539	0.0910449	0.0909346	0.0908231	0.0907107	0.0905976	0.0904838	0.09037	0.0902562	0.0901424	0.0900285	0.0899147	0.0898009	0.0896871	0.0895733	0.0894595	0.0893457	0.0892319	0.0891181	0.0890043	0.0888905	0.0887767	0.0886629	0.0885491	0.0884353	0.0883215	0.0882077	0.0880939	0.0879801	0.0878663	0.0877525	0.0876387	0.0875249	0.0874111	0.0872973
0.0928281	0.0927705	0.0927082	0.0926415	0.0925704	0.092495	0.0924156	0.0923323	0.0922455	0.0921552	0.092062	0.0919659	0.0918673	0.0917665	0.0916637	0.0915592	0.0914531	0.0913458	0.0912375	0.0911282	0.0910181	0.0909075	0.0907968	0.0906861	0.0905754	0.0904648	0.0903541	0.0902434	0.0901327	0.0900221	0.0899114	0.0898007	0.0896901	0.0895794	0.0894687	0.089358	0.0892474	0.0891367	0.089026	0.0889154	0.0888047	0.088694	0.0885833	0.0884727	0.088362	0.0882513	0.0881406	0.08803	0.0879193	0.0878086
0.0931973	0.0931413	0.0930809	0.0930161	0.092947	0.0928738	0.0927966	0.0927157	0.0926313	0.0925437	0.0924531	0.0923598	0.092264	0.0921661	0.0920662	0.0919647	0.0918617	0.0917575	0.0916522	0.091546	0.0914391	0.0913316	0.0912241	0.0911166	0.0910091	0.0909016	0.0907941	0.0906866	0.0905791	0.0904716	0.0903641	0.0902566	0.0901491	0.0900416	0.0899341	0.0898266	0.0897191	0.0896116	0.0895041	0.0893966	0.0892891	0.0891816	0.0890741	0.0889666	0.0888591	0.0887515	0.088644	0.0885365	0.088429	0.0883215
0.0935663	0.093512	0.0934534	0.0933905	0.0933235	0.0932524	0.0931776	0.0930991	0.0930172	0.0929322	0.0928443	0.0927538	0.0926609	0.0925658	0.092469	0.0923704	0.0922705	0.0921694	0.0920673	0.0919643	0.0918605	0.0917562	0.0916519	0.0915476	0.0914433	0.091339	0.0912347	0.0911304	0.0910261	0.0909218	0.0908175	0.0907132	0.0906089	0.0905046	0.0904003	0.090296	0.0901917	0.0900874	0.0899831	0.0898788	0.0897745	0.0896702	0.0895659	0.0894616	0.0893573	0.089253	0.0891487	0.0890443	0.08894	0.0888357
0.0939353	0.0938827	0.0938258	0.0937649	0.0936999	0.0936311	0.0935586	0.0934825	0.0934032	0.0933208	0.0932356	0.0931479	0.0930578	0.0929657	0.0928718	0.0927764	0.0926796	0.0925816	0.0924826	0.0923828	0.0922823	0.0921812	0.0920801	0.091979	0.091878	0.0917769	0.0916758	0.0915747	0.0914736	0.0913726	0.0912715	0.0911704	0.0910693	0.0909683	0.0908672	0.0907661	0.090665	0.090564	0.0904629	0.0903618	0.0902607	0.0901597	0.0900586	0.0899575	0.0898564	0.0897554	0.0896543	0.0895532	0.0894521	0.089351
0.0943041	0.0942532	0.0941982	0.0941392	0.0940764	0.0940097	0.0939395	0.0938659	0.0937891	0.0937094	0.0936269	0.093542	0.0934549	0.0933658	0.0932749	0.0931825	0.0930888	0.0929939	0.0928981	0.0928015	0.0927043	0.0926064	0.0925086	0.0924108	0.0923129	0.0922151	0.0921173	0.0920195	0.0919216	0.0918238	0.091726	0.0916282	0.0915303	0.0914325	0.0913347	0.0912368	0.091139	0.0910412	0.0909434	0.0908455	0.0907477	0.0906499	0.0905521	0.0904542	0.0903564	0.0902586	0.0901608	0.0900629	0.0899651	0.0898673
0.0946729	0.0946237	0.0945705	0.0945135	0.0944527	0.0943883	0.0943205	0.0942493	0.0941751	0.094098	0.0940183	0.0939362	0.093852	0.0937659	0.093678	0.0935887	0.0934982	0.0934065	0.0933139	0.0932205	0.0931265	0.0930319	0.0929373	0.0928428	0.0927482	0.0926537	0.0925591	0.0924646	0.09237	0.0922754	0.0921809	0.0920863	0.0919918	0.0918972	0.0918026	0.0917081	0.0916135	0.091519	0.0914244	0.0913298	0.0912353	0.0911407	0.0910462	0.0909516	0.090857	0.0907625	0.0906679	0.0905734	0.0904788	0.0903843
0.0950417	0.0949941	0.0949428	0.0948878	0.0948291	0.0947669	0.0947014	0.0946327	0.0945611	0.0944867	0.0944097	0.0943305	0.0942492	0.094166	0.0940812	0.093995	0.0939076	0.0938191	0.0937297	0.0936395	0.0935487	0.0934575	0.0933662	0.0932749	0.0931836	0.0930923	0.093001	0.0929097	0.0928185	0.0927272	0.0926359	0.0925446	0.0924533	0.092362	0.0922707	0.0921795	0.0920882	0.0919969	0.0919056	0.0918143	0.091723	0.0916317	0.0915405	0.0914492	0.0913579	0.0912666	0.0911753	0.091084	0.0909927	0.0909014
0.0954104	0.0953646	0.0953151	0.095262	0.0952055	0.0951455	0.0950824	0.0950162	0.0949471	0.0948753	0.0948012	0.0947247	0.0946463	0.0945662	0.0944844	0.0944013	0.094317	0.0942317	0.0941455	0.0940585	0.093971	0.093883	0.093795	0.093707	0.093619	0.093531	0.0934429	0.0933549	0.0932669	0.0931789	0.0930909	0.0930029	0.0929149	0.0928269	0.0927388	0.0926508	0.0925628	0.0924748	0.0923868	0.0922988	0.0922108	0.0921227	0.0920347	0.0919467	0.0918587	0.0917707	0.0916827	0.0915947	0.0915067	0.0914186
0.0957792	0.095735	0.0956874	0.0956363	0.0955819	0.0955242	0.0954633	0.0953996	0.0953331	0.095264	0.0951926	0.095119	0.0950435	0.0949663	0.0948876	0.0948076	0.0947264	0.0946442	0.0945613	0.0944776	0.0943933	0.0943086	0.0942238	0.0941391	0.0940543	0.0939696	0.0938849	0.0938001	0.0937154	0.0936306	0.0935459	0.0934612	0.0933764	0.0932917	0.0932069	0.0931222	0.0930375	0.0929527	0.092868	0.0927832	0.0926985	0.0926138	0.092529	0.0924443	0.0923595	0.0922748	0.0921901	0.0921053	0.0920206	0.0919358
0.0961479	0.0961055	0.0960597	0.0960106	0.0959582	0.0959028	0.0958443	0.095783	0.095719	0.0956526	0.095584	0.0955132	0.0954407	0.0953665	0.0952908	0.0952139	0.0951358	0.0950568	0.094977	0.0948966	0.0948156	0.0947341	0.0946526	0.0945712	0.0944897	0.0944082	0.0943268	0.0942453	0.0941638	0.0940824	0.0940009	0.0939194	0.093838	0.0937565	0.093675	0.0935936	0.0935121	0.0934306	0.0933492	0.0932677	0.0931862	0.0931048	0.0930233	0.0929418	0.0928604	0.0927789	0.0926974	0.092616	0.0925345	0.092453
0.0965167	0.096476	0.096432	0.0963849	0.0963346	0.0962814	0.0962252	0.0961664	0.096105	0.0960413	0.0959754	0.0959075	0.0958378	0.0957666	0.095694	0.0956201	0.0955452	0.0954694	0.0953928	0.0953156	0.0952379	0.0951597	0.0950815	0.0950033	0.0949251	0.0948469	0.0947687	0.0946905	0.0946123	0.0945341	0.0944559	0.0943777	0.0942995	0.0942213	0.0941431	0.0940649	0.0939868	0.0939086	0.0938304	0.0937522	0.093674	0.0935958	0.0935176	0.0934394	0.0933612	0.093283	0.0932048	0.0931266	0.0930484	0.0929702
0.0968854	0.0968464	0.0968043	0.0967591	0.096711	0.09666	0.0966062	0.0965498	0.096491	0.0964299	0.0963668	0.0963018	0.096235	0.0961668	0.0960972	0.0960264	0.0959546	0.095882	0.0958086	0.0957346	0.0956601	0.0955852	0.0955103	0.0954354	0.0953605	0.0952855	0.0952106	0.0951357	0.0950608	0.0949858	0.0949109	0.094836	0.0947611	0.0946862	0.0946112	0.0945363	0.0944614	0.0943865	0.0943116	0.0942366	0.0941617	0.0940868	0.0940119	0.0939369	0.093862	0.0937871	0.0937122	0.0936373	0.0935623	0.0934874
0.0972542	0.0972169	0.0971766	0.0971334	0.0970874	0.0970386	0.0969871	0.0969332	0.096877	0.0968186	0.0967582	0.096696	0.0966322	0.0965669	0.0965004	0.0964327	0.0963641	0.0962946	0.0962244	0.0961537	0.0960824	0.0960108	0.0959391	0.0958675	0.0957958	0.0957242	0.0956525	0.0955809	0.0955092	0.0954376	0.0953659	0.0952943	0.0952226	0.095151	0.0950793	0.0950077	0.094936	0.0948644	0.0947927	0.0947211	0.0946494	0.0945778	0.0945062	0.0944345	0.0943629	0.0942912	0.0942196	0.0941479	0.0940763	0.0940046
0.0976229	0.0975873	0.0975489	0.0975077	0.0974637	0.0974172	0.0973681	0.0973166	0.097263	0.0972072	0.0971496	0.0970903	0.0970293	0.0969671	0.0969035	0.096839	0.0967735	0.0967072	0.0966402	0.0965727	0.0965047	0.0964363	0.0963679	0.0962996	0.0962312	0.0961628	0.0960944	0.0960261	0.0959577	0.0958893	0.0958209	0.0957526	0.0956842	0.0956158	0.0955474	0.0954791	0.0954107	0.0953423	0.0952739	0.0952056	0.0951372	0.0950688	0.0950004	0.0949321	0.0948637	0.0947953	0.0947269	0.0946586	0.0945902	0.0945218
0.0979931	0.0979592	0.0979226	0.0978834	0.0978415	0.0977972	0.0977504	0.0977014	0.0976503	0.0975972	0.0975423	0.0974858	0.0974278	0.0973685	0.097308	0.0972465	0.0971841	0.0971209	0.0970572	0.0969929	0.0969281	0.096863	0.0967979	0.0967327	0.0966676	0.0966025	0.0965374	0.0964722	0.0964071	0.096342	0.0962769	0.0962117	0.0961466	0.0960815	0.0960164	0.0959513	0.0958861	0.095821	0.0957559	0.0956908	0.0956256	0.0955605	0.0954954	0.0954303	0.0953652	0.0953	0.0952349	0.0951698	0.0951047	0.0950395
0.0983666	0.0983344	0.0982996	0.0982622	0.0982225	0.0981803	0.0981359	0.0980893	0.0980407	0.0979902	0.097938	0.0978843	0.0978291	0.0977727	0.0977152	0.0976567	0.0975974	0.0975374	0.0974767	0.0974156	0.097354	0.0972921	0.0972302	0.0971683	0.0971064	0.0970445	0.0969825	0.0969206	0.0968587	0.0967968	0.0967349	0.096673	0.0966111	0.0965491	0.0964872	0.0964253	0.0963634	0.0963015	0.0962396	0.0961776	0.0961157	0.0960538	0.0959919	0.09593	0.0958681	0.0958062	0.0957442	0.0956823	0.0956204	0.0955585
0.0987441	0.0987135	0.0986804	0.098645	0.0986072	0.0985672	0.098525	0.0984808	0.0984347	0.0983868	0.0983373	0.0982863	0.0982339	0.0981804	0.0981258	0.0980703	0.098014	0.0979571	0.0978995	0.0978415	0.097783	0.0977243	0.0976655	0.0976068	0.097548	0.0974892	0.0974305	0.0973717	0.0973129	0.0972542	0.0971954	0.0971367	0.0970779	0.0970191	0.0969604	0.0969016	0.0968428	0.0967841	0.0967253	0.0966666	0.0966078	0.096549	0.0964903	0.0964315	0.0963727	0.096314	0.0962552	0.0961965	0.0961377	0.0960789
0.0991263	0.0990973	0.099066	0.0990324	0.0989966	0.0989587	0.0989187	0.0988769	0.0988332	0.0987878	0.0987408	0.0986925	0.0986429	0.0985922	0.0985405	0.0984879	0.0984346	0.0983806	0.0983261	0.0982711	0.0982157	0.09816	0.0981044	0.0980487	0.097993	0.0979373	0.0978817	0.097826	0.0977703	0.0977146	0.097659	0.0976033	0.0975476	0.0974919	0.0974363	0.0973806	0.0973249	0.0972692	0.0972136	0.0971579	0.0971022	0.0970465	0.0969909	0.0969352	0.0968795	0.0968238	0.0967682	0.0967125	0.0966568	0.0966011
0.0995141	0.0994866	0.099457	0.0994253	0.0993914	0.0993556	0.0993178	0.0992781	0.0992368	0.0991939	0.0991495	0.0991038	0.0990569	0.0990089	0.09896	0.0989102	0.0988598	0.0988087	0.0987571	0.0987051	0.0986527	0.0986001	0.0985474	0.0984947	0.0984421	0.0983894	0.0983367	0.0982841	0.0982314	0.0981787	0.0981261	0.0980734	0.0980207	0.0979681	0.0979154	0.0978627	0.0978101	0.0977574	0.0977047	0.0976521	0.0975994	0.0975467	0.0974941	0.0974414	0.0973887	0.0973361	0.0972834	0.0972307	0.0971781	0.0971254
0.0999085	0.0998826	0.0998546	0.0998246	0.0997926	0.0997588	0.0997231	0.0996856	0.0996466	0.099606	0.0995641	0.0995209	0.0994766	0.0994313	0.0993851	0.0993381	0.0992904	0.0992422	0.0991935	0.0991443	0.0990949	0.0990451	0.0989954	0.0989456	0.0988959	0.0988461	0.0987964	0.0987466	0.0986969	0.0986471	0.0985974	0.0985476	0.0984979	0.0984481	0.0983984	0.0983486	0.0982989	0.0982491	0.0981994	0.0981497	0.0980999	0.0980502	0.0980004	0.0979507	0.0979009	0.0978512	0.0978014	0.0977517	0.0977019	0.0976522
0.100311	0.100286	0.10026	0.100231	0.100201	0.100169	0.100136	0.1001	0.100063	0.100025	0.0999856	0.0999449	0.0999031	0.0998603	0.0998167	0.0997724	0.0997274	0.0996819	0.099636	0.0995896	0.0995429	0.099496	0.0994491	0.0994021	0.0993552	0.0993083	0.0992613	0.0992144	0.0991674	0.0991205	0.0990736	0.0990266	0.0989797	0.0989328	0.0988858	0.0988389	0.0987919	0.098745	0.0986981	0.0986511	0.0986042	0.0985573	0.0985103	0.0984634	0.0984164	0.0983695	0.0983226	0.0982756	0.0982287	0.0981818
0.100721	0.100698	0.100674	0.100647	0.100618	0.100588	0.100557	0.100523	0.100489	0.100452	0.100415	0.100377	0.100337	0.100297	0.100256	0.100214	0.100172	0.100129	0.100086	0.100042	0.0999978	0.0999536	0.0999093	0.0998651	0.0998208	0.0997766	0.0997323	0.0996881	0.0996438	0.0995996	0.0995553	0.0995111	0.0994668	0.0994226	0.0993784	0.0993341	0.0992899	0.0992456	0.0992014	0.0991571	0.0991129	0.0990686	0.0990244	0.0989801	0.0989359	0.0988916	0.0988474	0.0988031	0.0987589	0.0987146
0.101142	0.101121	0.101097	0.101072	0.101045	0.101017	0.100987	0.100956	0.100923	0.100889	0.100854	0.100818	0.10078	0.100742	0.100704	0.100664	0.100624	0.100584	0.100543	0.100502	0.10046	0.100419	0.100377	0.100335	0.100294	0.100252	0.10021	0.100169	0.100127	0.100085	0.100043	0.100002	0.0999601	0.0999184	0.0998767	0.099835	0.0997933	0.0997516	0.0997099	0.0996682	0.0996265	0.0995848	0.0995431	0.0995014	0.0994597	0.099418	0.0993764	0.0993347	0.099293	0.0992513
0.101575	0.101554	0.101532	0.101508	0.101483	0.101456	0.101428	0.101399	0.101368	0.101336	0.101303	0.101268	0.101233	0.101198	0.101161	0.101124	0.101086	0.101048	0.10101	0.100971	0.100932	0.100893	0.100853	0.100814	0.100775	0.100735	0.100696	0.100657	0.100617	0.100578	0.100539	0.1005	0.10046	0.100421	0.100382	0.100342	0.100303	0.100264	0.100224	0.100185	0.100146	0.100107	0.100067	0.100028	0.0999886	0.0999493	0.09991	0.0998707	0.0998314	0.0997921
0.102019	0.102	0.101979	0.101957	0.101933	0.101908	0.101881	0.101853	0.101824	0.101794	0.101763	0.101731	0.101698	0.101664	0.101629	0.101594	0.101559	0.101523	0.101486	0.10145	0.101413	0.101376	0.101339	0.101302	0.101265	0.101228	0.101191	0.101153	0.101116	0.101079	0.101042	0.101005	0.100968	0.100931	0.100894	0.100857	0.10082	0.100783	0.100746	0.100708	0.100671	0.100634	0.100597	0.10056	0.100523	0.100486	0.100449	0.100412	0.100375	0.100338
0.102478	0.10246	0.10244	0.102419	0.102397	0.102373	0.102348	0.102321	0.102294	0.102265	0.102236	0.102205	0.102174	0.102142	0.102109	0.102076	0.102043	0.102009	0.101974	0.10194	0.101905	0.10187	0.101835	0.1018	0.101765	0.10173	0.101695	0.10166	0.101625	0.101589	0.101554	0.101519	0.101484	0.101449	0.101414	0.101379	0.101344	0.101309	0.101274	0.101239	0.101204	0.101169	0.101134	0.101099	0.101064	0.101029	0.100994	0.100958	0.100923	0.100888
0.102952	0.102935	0.102916	0.102896	0.102875	0.102852	0.102828	0.102803	0.102777	0.10275	0.102722	0.102693	0.102664	0.102633	0.102603	0.102571	0.102539	0.102507	0.102475	0.102442	0.102409	0.102375	0.102342	0.102309	0.102276	0.102243	0.102209	0.102176	0.102143	0.10211	0.102076	0.102043	0.10201	0.101977	0.101943	0.10191	0.101877	0.101844	0.10181	0.101777	0.101744	0.101711	0.101677	0.101644	0.101611	0.101578	0.101544	0.101511	0.101478	0.101445
0.103443	0.103426	0.103409	0.10339	0.103369	0.103348	0.103325	0.103301	0.103276	0.10325	0.103224	0.103196	0.103168	0.103139	0.10311	0.10308	0.10305	0.103019	0.102988	0.102957	0.102925	0.102894	0.102862	0.10283	0.102799	0.102767	0.102735	0.102704	0.102672	0.10264	0.102609	0.102577	0.102545	0.102514	0.102482	0.10245	0.102419	0.102387	0.102355	0.102324	0.102292	0.102261	0.102229	0.102197	0.102166	0.102134	0.102102	0.102071	0.102039	0.102007
0.103951	0.103935	0.103918	0.1039	0.103881	0.10386	0.103838	0.103815	0.103792	0.103767	0.103741	0.103715	0.103688	0.10366	0.103632	0.103604	0.103575	0.103545	0.103516	0.103486	0.103456	0.103425	0.103395	0.103365	0.103334	0.103304	0.103274	0.103243	0.103213	0.103183	0.103152	0.103122	0.103092	0.103061	0.103031	0.103001	0.102971	0.10294	0.10291	0.10288	0.102849	0.102819	0.102789	0.102758	0.102728	0.102698	0.102667	0.102637	0.102607	0.102576
0.104478	0.104463	0.104447	0.104429	0.10441	0.10439	0.104369	0.104347	0.104324	0.104301	0.104276	0.104251	0.104225	0.104198	0.104171	0.104143	0.104115	0.104087	0.104058	0.104029	0.104	0.103971	0.103942	0.103913	0.103883	0.103854	0.103825	0.103796	0.103766	0.103737	0.103708	0.103679	0.10365	0.10362	0.103591	0.103562	0.103533	0.103503	0.103474	0.103445	0.103416	0.103386	0.103357	0.103328	0.103299	0.10327	0.10324	0.103211	0.103182	0.103153
0.105025	0.105011	0.104995	0.104977	0.104959	0.10494	0.104919	0.104898	0.104876	0.104853	0.104829	0.104804	0.104779	0.104753	0.104726	0.104699	0.104672	0.104645	0.104617	0.104589	0.10456	0.104532	0.104504	0.104475	0.104447	0.104418	0.10439	0.104361	0.104333	0.104305	0.104276	0.104248	0.104219	0.104191	0.104163	0.104134	0.104106	0.104077	0.104049	0.10402	0.103992	0.103964	0.103935	0.103907	0.103878	0.10385	0.103821	0.103793	0.103765	0.103736
0.105593	0.105578	0.105563	0.105546	0.105528	0.105509	0.105489	0.105468	0.105446	0.105423	0.1054	0.105375	0.105351	0.105325	0.105299	0.105273	0.105246	0.105219	0.105192	0.105164	0.105137	0.105109	0.105081	0.105053	0.105025	0.104997	0.104969	0.104941	0.104913	0.104885	0.104858	0.10483	0.104802	0.104774	0.104746	0.104718	0.10469	0.104662	0.104634	0.104606	0.104578	0.104551	0.104523	0.104495	0.104467	0.104439	0.104411	0.104383	0.104355	0.104327
0.106182	0.106167	0.106152	0.106135	0.106117	0.106098	0.106078	0.106058	0.106036	0.106013	0.10599	0.105966	0.105941	0.105916	0.10589	0.105864	0.105838	0.105811	0.105784	0.105757	0.105729	0.105701	0.105674	0.105646	0.105618	0.105591	0.105563	0.105535	0.105508	0.10548	0.105452	0.105425	0.105397	0.105369	0.105342	0.105314	0.105286	0.105259	0.105231	0.105203	0.105176	0.105148	0.10512	0.105093	0.105065	0.105037	0.10501	0.104982	0.104954	0.104926
0.106792	0.106778	0.106762	0.106745	0.106727	0.106709	0.106689	0.106668	0.106646	0.106623	0.1066	0.106576	0.106551	0.106526	0.1065	0.106474	0.106447	0.10642	0.106393	0.106366	0.106338	0.106311	0.106283	0.106255	0.106227	0.1062	0.106172	0.106144	0.106116	0.106089	0.106061	0.106033	0.106005	0.105978	0.10595	0.105922	0.105894	0.105867	0.105839	0.105811	0.105783	0.105756	0.105728	0.1057	0.105672	0.105645	0.105617	0.105589	0.105561	0.105534
0.107424	0.10741	0.107394	0.107377	0.107359	0.10734	0.107319	0.107298	0.107276	0.107253	0.10723	0.107205	0.10718	0.107155	0.107128	0.107102	0.107075	0.107048	0.10702	0.106992	0.106964	0.106936	0.106908	0.10688	0.106852	0.106824	0.106796	0.106768	0.106739	0.106711	0.106683	0.106655	0.106627	0.106599	0.106571	0.106543	0.106515	0.106486	0.106458	0.10643	0.106402	0.106374	0.106346	0.106318	0.10629	0.106261	0.106233	0.106205	0.106177	0.106149
0.108078	0.108063	0.108047	0.10803	0.108011	0.107992	0.107971	0.107949	0.107927	0.107903	0.107879	0.107854	0.107828	0.107802	0.107775	0.107748	0.107721	0.107693	0.107665	0.107636	0.107608	0.107579	0.10755	0.107521	0.107492	0.107464	0.107435	0.107406	0.107377	0.107348	0.10732	0.107291	0.107262	0.107233	0.107204	0.107176	0.107147	0.107118	0.107089	0.10706	0.107032	0.107003	0.106974	0.106945	0.106916	0.106888	0.106859	0.10683	0.106801	0.106772
0.108754	0.108739	0.108722	0.108704	0.108685	0.108665	0.108643	0.108621	0.108598	0.108573	0.108548	0.108522	0.108496	0.108469	0.108441	0.108413	0.108384	0.108356	0.108326	0.108297	0.108267	0.108238	0.108208	0.108178	0.108148	0.108119	0.108089	0.108059	0.108029	0.107999	0.10797	0.10794	0.10791	0.10788	0.107851	0.107821	0.107791	0.107761	0.107731	0.107702	0.107672	0.107642	0.107612	0.107583	0.107553	0.107523	0.107493	0.107464	0.107434	0.107404
0.109451	0.109435	0.109418	0.109399	0.109379	0.109358	0.109336	0.109312	0.109288	0.109263	0.109236	0.10921	0.109182	0.109154	0.109125	0.109095	0.109066	0.109036	0.109005	0.108975	0.108944	0.108913	0.108882	0.108851	0.108819	0.108788	0.108757	0.108726	0.108695	0.108664	0.108633	0.108602	0.108571	0.10854	0.108509	0.108478	0.108447	0.108416	0.108385	0.108354	0.108323	0.108292	0.108261	0.10823	0.108199	0.108168	0.108137	0.108105	0.108074	0.108043
0.110169	0.110152	0.110134	0.110114	0.110093	0.110071	0.110048	0.110023	0.109997	0.109971	0.109943	0.109915	0.109886	0.109856	0.109826	0.109795	0.109764	0.109732	0.1097	0.109668	0.109636	0.109603	0.109571	0.109538	0.109505	0.109473	0.10944	0.109408	0.109375	0.109342	0.10931	0.109277	0.109245	0.109212	0.10918	0.109147	0.109114	0.109082	0.109049	0.109017	0.108984	0.108951	0.108919	0.108886	0.108854	0.108821	0.108788	0.108756	0.108723	0.108691
0.110907	0.110889	0.110869	0.110848	0.110826	0.110803	0.110778	0.110752	0.110725	0.110697	0.110668	0.110638	0.110608	0.110576	0.110544	0.110512	0.110479	0.110445	0.110412	0.110378	0.110343	0.110309	0.110275	0.11024	0.110206	0.110171	0.110137	0.110102	0.110068	0.110034	0.109999	0.109965	0.10993	0.109896	0.109861	0.109827	0.109793	0.109758	0.109724	0.109689	0.109655	0.10962	0.109586	0.109552	0.109517	0.109483	0.109448	0.109414	0.109379	0.109345
0.111663	0.111644	0.111623	0.111601	0.111578	0.111553	0.111527	0.111499	0.111471	0.111441	0.11141	0.111378	0.111346	0.111313	0.111279	0.111244	0.111209	0.111174	0.111138	0.111102	0.111066	0.111029	0.110993	0.110956	0.11092	0.110883	0.110846	0.11081	0.110773	0.110737	0.1107	0.110664	0.110627	0.110591	0.110554	0.110518	0.110481	0.110445	0.110408	0.110372	0.110335	0.110299	0.110262	0.110226	0.110189	0.110153	0.110116	0.11008	0.110043	0.110007
0.112437	0.112417	0.112395	0.112371	0.112346	0.11232	0.112292	0.112263	0.112232	0.112201	0.112168	0.112134	0.1121	0.112064	0.112028	0.111991	0.111954	0.111917	0.111878	0.11184	0.111801	0.111763	0.111724	0.111685	0.111646	0.111607	0.111568	0.111529	0.111491	0.111452	0.111413	0.111374	0.111335	0.111296	0.111257	0.111219	0.11118	0.111141	0.111102	0.111063	0.111024	0.110985	0.110947	0.110908	0.110869	0.11083	0.110791	0.110752	0.110713	0.110675
0.113228	0.113206	0.113183	0.113158	0.113131	0.113103	0.113073	0.113042	0.11301	0.112976	0.112941	0.112905	0.112868	0.11283	0.112792	0.112753	0.112713	0.112673	0.112632	0.112591	0.11255	0.112509	0.112467	0.112426	0.112384	0.112343	0.112302	0.11226	0.112219	0.112177	0.112136	0.112095	0.112053	0.112012	0.11197	0.111929	0.111887	0.111846	0.111805	0.111763	0.111722	0.11168	0.111639	0.111597	0.111556	0.111515	0.111473	0.111432	0.11139	0.111349
0.114034	0.11401	0.113986	0.113959	0.113931	0.1139	0.113869	0.113836	0.113801	0.113765	0.113728	0.113689	0.11365	0.11361	0.113568	0.113527	0.113484	0.113442	0.113398	0.113355	0.113311	0.113266	0.113222	0.113178	0.113134	0.11309	0.113045	0.113001	0.112957	0.112913	0.112869	0.112824	0.11278	0.112736	0.112692	0.112648	0.112603	0.112559	0.112515	0.112471	0.112427	0.112382	0.112338	0.112294	0.11225	0.112206	0.112161	0.112117	0.112073	0.112029
0.114853	0.114829	0.114802	0.114774	0.114744	0.114711	0.114678	0.114642	0.114605	0.114567	0.114527	0.114486	0.114444	0.114401	0.114357	0.114313	0.114267	0.114222	0.114175	0.114129	0.114082	0.114035	0.113988	0.11394	0.113893	0.113846	0.113799	0.113752	0.113705	0.113657	0.11361	0.113563	0.113516	0.113469	0.113422	0.113374	0.113327	0.11328	0.113233	0.113186	0.113139	0.113091	0.113044	0.112997	0.11295	0.112903	0.112856	0.112808	0.112761	0.112714
0.115686	0.11566	0.115632	0.115601	0.115569	0.115535	0.115498	0.115461	0.115421	0.11538	0.115338	0.115294	0.115249	0.115203	0.115157	0.115109	0.115061	0.115012	0.114963	0.114913	0.114863	0.114813	0.114762	0.114712	0.114662	0.114612	0.114561	0.114511	0.114461	0.11441	0.11436	0.11431	0.114259	0.114209	0.114159	0.114108	0.114058	0.114008	0.113957	0.113907	0.113857	0.113806	0.113756	0.113706	0.113656	0.113605	0.113555	0.113505	0.113454	0.113404
0.11653	0.116502	0.116472	0.11644	0.116405	0.116369	0.11633	0.11629	0.116248	0.116204	0.116159	0.116112	0.116064	0.116016	0.115966	0.115915	0.115864	0.115812	0.115759	0.115706	0.115653	0.115599	0.115546	0.115492	0.115439	0.115385	0.115331	0.115278	0.115224	0.11517	0.115117	0.115063	0.11501	0.114956	0.114902	0.114849	0.114795	0.114741	0.114688	0.114634	0.114581	0.114527	0.114473	0.11442	0.114366	0.114313	0.114259	0.114205	0.114152	0.114098
0.117384	0.117354	0.117322	0.117288	0.117251	0.117212	0.117171	0.117128	0.117083	0.117037	0.116989	0.116939	0.116889	0.116837	0.116784	0.11673	0.116675	0.11662	0.116564	0.116507	0.116451	0.116394	0.116337	0.11628	0.116222	0.116165	0.116108	0.116051	0.115994	0.115937	0.11588	0.115823	0.115766	0.115709	0.115652	0.115595	0.115538	0.115481	0.115424	0.115367	0.115309	0.115252	0.115195	0.115138	0.115081	0.115024	0.114967	0.11491	0.114853	0.114796
0.118247	0.118215	0.118181	0.118145	0.118106	0.118064	0.118021	0.117975	0.117928	0.117878	0.117827	0.117774	0.11772	0.117665	0.117609	0.117552	0.117494	0.117435	0.117375	0.117316	0.117255	0.117195	0.117134	0.117073	0.117013	0.116952	0.116891	0.116831	0.11677	0.11671	0.116649	0.116588	0.116528	0.116467	0.116406	0.116346	0.116285	0.116225	0.116164	0.116103	0.116043	0.115982	0.115921	0.115861	0.1158	0.11574	0.115679	0.115618	0.115558	0.115497
0.119117	0.119084	0.119048	0.119009	0.118968	0.118924	0.118878	0.118829	0.118779	0.118726	0.118672	0.118616	0.118559	0.1185	0.118441	0.11838	0.118318	0.118256	0.118193	0.11813	0.118066	0.118001	0.117937	0.117873	0.117808	0.117744	0.11768	0.117616	0.117551	0.117487	0.117423	0.117358	0.117294	0.11723	0.117166	0.117101	0.117037	0.116973	0.116908	0.116844	0.11678	0.116715	0.116651	0.116587	0.116523	0.116458	0.116394	0.11633	0.116265	0.116201
0.119994	0.119959	0.119921	0.11988	0.119836	0.11979	0.119741	0.119689	0.119636	0.119581	0.119523	0.119464	0.119403	0.119341	0.119278	0.119214	0.119149	0.119083	0.119016	0.118949	0.118881	0.118813	0.118745	0.118677	0.118609	0.118541	0.118473	0.118405	0.118337	0.118269	0.118201	0.118133	0.118065	0.117997	0.117928	0.11786	0.117792	0.117724	0.117656	0.117588	0.11752	0.117452	0.117384	0.117316	0.117248	0.11718	0.117112	0.117044	0.116976	0.116908
0.120877	0.12084	0.120799	0.120756	0.12071	0.120661	0.120609	0.120555	0.120499	0.12044	0.120379	0.120317	0.120253	0.120187	0.120121	0.120053	0.119984	0.119914	0.119844	0.119773	0.119701	0.119629	0.119557	0.119486	0.119414	0.119342	0.11927	0.119198	0.119126	0.119054	0.118982	0.11891	0.118838	0.118767	0.118695	0.118623	0.118551	0.118479	0.118407	0.118335	0.118263	0.118191	0.118119	0.118048	0.117976	0.117904	0.117832	0.11776	0.117688	0.117616
0.121765	0.121725	0.121683	0.121637	0.121588	0.121537	0.121482	0.121425	0.121366	0.121304	0.12124	0.121174	0.121107	0.121037	0.120967	0.120895	0.120823	0.120749	0.120675	0.1206	0.120525	0.120449	0.120373	0.120297	0.120222	0.120146	0.12007	0.119994	0.119918	0.119843	0.119767	0.119691	0.119615	0.119539	0.119464	0.119388	0.119312	0.119236	0.11916	0.119085	0.119009	0.118933	0.118857	0.118781	0.118706	0.11863	0.118554	0.118478	0.118402	0.118326
0.122656	0.122615	0.12257	0.122522	0.12247	0.122416	0.122359	0.122299	0.122236	0.122171	0.122104	0.122035	0.121964	0.121891	0.121817	0.121742	0.121665	0.121588	0.12151	0.121431	0.121352	0.121272	0.121192	0.121112	0.121033	0.120953	0.120873	0.120793	0.120713	0.120634	0.120554	0.120474	0.120394	0.120315	0.120235	0.120155	0.120075	0.119996	0.119916	0.119836	0.119756	0.119676	0.119597	0.119517	0.119437	0.119357	0.119278	0.119198	0.119118	0.119038
0.123551	0.123507	0.12346	0.12341	0.123356	0.123299	0.123239	0.123176	0.12311	0.123042	0.122971	0.122898	0.122824	0.122747	0.12267	0.12259	0.12251	0.122429	0.122347	0.122264	0.122181	0.122097	0.122013	0.12193	0.121846	0.121762	0.121678	0.121594	0.121511	0.121427	0.121343	0.121259	0.121176	0.121092	0.121008	0.120924	0.12084	0.120757	0.120673	0.120589	0.120505	0.120422	0.120338	0.120254	0.12017	0.120087	0.120003	0.119919	0.119835	0.119751
0.124447	0.124402	0.124352	0.124299	0.124243	0.124183	0.12412	0.124054	0.123985	0.123913	0.123839	0.123763	0.123685	0.123605	0.123523	0.123441	0.123356	0.123271	0.123185	0.123099	0.123011	0.122924	0.122836	0.122748	0.12266	0.122572	0.122485	0.122397	0.122309	0.122221	0.122133	0.122045	0.121958	0.12187	0.121782	0.121694	0.121606	0.121519	0.121431	0.121343	0.121255	0.121167	0.12108	0.120992	0.120904	0.120816	0.120728	0.120641	0.120553	0.120465
0.125344	0.125296	0.125244	0.125189	0.12513	0.125067	0.125001	0.124932	0.12486	0.124785	0.124708	0.124628	0.124546	0.124463	0.124377	0.124291	0.124203	0.124114	0.124024	0.123933	0.123842	0.12375	0.123658	0.123566	0.123474	0.123383	0.123291	0.123199	0.123107	0.123015	0.122923	0.122832	0.12274	0.122648	0.122556	0.122464	0.122372	0.122281	0.122189	0.122097	0.122005	0.121913	0.121821	0.12173	0.121638	0.121546	0.121454	0.121362	0.12127	0.121179
0.12624	0.12619	0.126136	0.126078	0.126017	0.125951	0.125883	0.125811	0.125735	0.125657	0.125576	0.125493	0.125408	0.12532	0.125231	0.125141	0.125049	0.124956	0.124862	0.124768	0.124672	0.124576	0.124481	0.124385	0.124289	0.124193	0.124097	0.124001	0.123905	0.123809	0.123714	0.123618	0.123522	0.123426	0.12333	0.123234	0.123138	0.123043	0.122947	0.122851	0.122755	0.122659	0.122563	0.122467	0.122372	0.122276	0.12218	0.122084	0.121988	0.121892
0.127136	0.127084	0.127028	0.126968	0.126904	0.126836	0.126764	0.126689	0.12661	0.126529	0.126445	0.126358	0.126269	0.126178	0.126085	0.125991	0.125895	0.125798	0.125701	0.125602	0.125503	0.125403	0.125303	0.125203	0.125103	0.125003	0.124903	0.124803	0.124704	0.124604	0.124504	0.124404	0.124304	0.124204	0.124104	0.124004	0.123904	0.123805	0.123705	0.123605	0.123505	0.123405	0.123305	0.123205	0.123105	0.123005	0.122906	0.122806	0.122706	0.122606
0.128033	0.127978	0.12792	0.127857	0.127791	0.12772	0.127645	0.127567	0.127486	0.127401	0.127313	0.127223	0.12713	0.127036	0.126939	0.126841	0.126742	0.126641	0.126539	0.126436	0.126333	0.126229	0.126125	0.126021	0.125917	0.125814	0.12571	0.125606	0.125502	0.125398	0.125294	0.12519	0.125086	0.124982	0.124878	0.124774	0.12467	0.124567	0.124463	0.124359	0.124255	0.124151	0.124047	0.123943	0.123839	0.123735	0.123631	0.123527	0.123423	0.12332
0.128929	0.128873	0.128812	0.128747	0.128678	0.128604	0.128527	0.128445	0.128361	0.128273	0.128182	0.128088	0.127992	0.127893	0.127793	0.127691	0.127588	0.127483	0.127378	0.127271	0.127164	0.127056	0.126948	0.12684	0.126732	0.126624	0.126516	0.126408	0.1263	0.126192	0.126084	0.125976	0.125868	0.12576	0.125652	0.125544	0.125436	0.125329	0.125221	0.125113	0.125005	0.124897	0.124789	0.124681	0.124573	0.124465	0.124357	0.124249	0.124141	0.124033
0.129825	0.129767	0.129704	0.129636	0.129565	0.129488	0.129408	0.129324	0.129236	0.129145	0.12905	0.128953	0.128853	0.128751	0.128647	0.128541	0.128434	0.128326	0.128216	0.128105	0.127994	0.127882	0.12777	0.127658	0.127546	0.127434	0.127322	0.12721	0.127098	0.126986	0.126874	0.126762	0.12665	0.126538	0.126426	0.126314	0.126202	0.12609	0.125979	0.125867	0.125755	0.125643	0.125531	0.125419	0.125307	0.125195	0.125083	0.124971	0.124859	0.124747
0.130722	0.130661	0.130596	0.130526	0.130451	0.130372	0.130289	0.130202	0.130111	0.130016	0.129919	0.129818	0.129715	0.129609	0.129501	0.129392	0.12928	0.129168	0.129054	0.12894	0.128824	0.128708	0.128592	0.128476	0.12836	0.128244	0.128128	0.128012	0.127896	0.12778	0.127664	0.127548	0.127432	0.127316	0.1272	0.127084	0.126968	0.126852	0.126736	0.12662	0.126504	0.126388	0.126272	0.126156	0.12604	0.125924	0.125808	0.125692	0.125576	0.12546
0.131617	0.131555	0.131487	0.131415	0.131338	0.131256	0.13117	0.13108	0.130986	0.130888	0.130787	0.130682	0.130576	0.130466	0.130355	0.130241	0.130126	0.13001	0.129893	0.129774	0.129655	0.129535	0.129415	0.129295	0.129175	0.129055	0.128935	0.128815	0.128695	0.128575	0.128455	0.128334	0.128214	0.128094	0.127974	0.127854	0.127734	0.127614	0.127494	0.127374	0.127254	0.127134	0.127014	0.126894	0.126774	0.126654	0.126534	0.126414	0.126294	0.126174
0.132511	0.132447	0.132377	0.132302	0.132223	0.132138	0.132049	0.131956	0.131859	0.131758	0.131653	0.131546	0.131435	0.131322	0.131207	0.13109	0.130971	0.130851	0.13073	0.130607	0.130484	0.13036	0.130236	0.130112	0.129988	0.129864	0.12974	0.129616	0.129492	0.129368	0.129244	0.12912	0.128996	0.128872	0.128748	0.128624	0.1285	0.128376	0.128252	0.128128	0.128004	0.12788	0.127756	0.127632	0.127508	0.127384	0.12726	0.127136	0.127012	0.126889
0.133403	0.133337	0.133265	0.133188	0.133105	0.133018	0.132927	0.13283	0.13273	0.132626	0.132518	0.132407	0.132293	0.132177	0.132058	0.131937	0.131815	0.131691	0.131565	0.131439	0.131312	0.131184	0.131056	0.130928	0.1308	0.130672	0.130545	0.130417	0.130289	0.130161	0.130033	0.129905	0.129777	0.129649	0.129522	0.129394	0.129266	0.129138	0.12901	0.128882	0.128754	0.128626	0.128499	0.128371	0.128243	0.128115	0.127987	0.127859	0.127731	0.127603
0.134292	0.134224	0.13415	0.13407	0.133986	0.133896	0.133801	0.133702	0.133599	0.133492	0.133381	0.133266	0.133149	0.133029	0.132907	0.132782	0.132656	0.132528	0.132399	0.132269	0.132138	0.132007	0.131875	0.131743	0.131612	0.13148	0.131348	0.131217	0.131085	0.130953	0.130821	0.13069	0.130558	0.130426	0.130295	0.130163	0.130031	0.1299	0.129768	0.129636	0.129504	0.129373	0.129241	0.129109	0.128978	0.128846	0.128714	0.128583	0.128451	0.128319
0.135178	0.135108	0.135031	0.13495	0.134863	0.134771	0.134673	0.134571	0.134465	0.134355	0.134241	0.134123	0.134002	0.133879	0.133753	0.133625	0.133496	0.133364	0.133232	0.133098	0.132963	0.132828	0.132692	0.132557	0.132422	0.132286	0.132151	0.132015	0.13188	0.131744	0.131609	0.131474	0.131338	0.131203	0.131067	0.130932	0.130796	0.130661	0.130526	0.13039	0.130255	0.130119	0.129984	0.129848	0.129713	0.129578	0.129442	0.129307	0.129171	0.129036
0.13606	0.135988	0.13591	0.135826	0.135736	0.135642	0.135542	0.135437	0.135328	0.135215	0.135098	0.134977	0.134853	0.134726	0.134597	0.134466	0.134333	0.134198	0.134062	0.133924	0.133786	0.133647	0.133508	0.133369	0.13323	0.133091	0.132952	0.132813	0.132674	0.132535	0.132396	0.132257	0.132117	0.131978	0.131839	0.1317	0.131561	0.131422	0.131283	0.131144	0.131005	0.130866	0.130727	0.130588	0.130449	0.13031	0.130171	0.130032	0.129893	0.129754
0.136938	0.136864	0.136784	0.136698	0.136606	0.136509	0.136407	0.136299	0.136188	0.136071	0.135951	0.135827	0.1357	0.135571	0.135438	0.135304	0.135167	0.135029	0.134889	0.134748	0.134607	0.134464	0.134322	0.134179	0.134036	0.133894	0.133751	0.133609	0.133466	0.133324	0.133181	0.133039	0.132896	0.132753	0.132611	0.132468	0.132326	0.132183	0.132041	0.131898	0.131756	0.131613	0.13147	0.131328	0.131185	0.131043	0.1309	0.130758	0.130615	0.130473
0.137811	0.137735	0.137653	0.137565	0.137471	0.137372	0.137267	0.137157	0.137043	0.136924	0.136801	0.136674	0.136544	0.136411	0.136276	0.136138	0.135998	0.135857	0.135714	0.13557	0.135424	0.135279	0.135133	0.134987	0.134841	0.134695	0.134549	0.134403	0.134257	0.134111	0.133965	0.133819	0.133674	0.133528	0.133382	0.133236	0.13309	0.132944	0.132798	0.132652	0.132506	0.13236	0.132214	0.132069	0.131923	0.131777	0.131631	0.131485	0.131339	0.131193
0.138678	0.1386	0.138516	0.138426	0.138331	0.138229	0.138122	0.13801	0.137893	0.137771	0.137646	0.137516	0.137383	0.137247	0.137109	0.136968	0.136825	0.136681	0.136535	0.136387	0.136239	0.13609	0.135941	0.135792	0.135643	0.135494	0.135345	0.135195	0.135046	0.134897	0.134748	0.134599	0.13445	0.134301	0.134152	0.134003	0.133854	0.133704	0.133555	0.133406	0.133257	0.133108	0.132959	0.13281	0.132661	0.132512	0.132363	0.132213	0.132064	0.131915
0.139538	0.139459	0.139373	0.139282	0.139184	0.13908	0.138971	0.138857	0.138737	0.138613	0.138485	0.138353	0.138218	0.138079	0.137938	0.137794	0.137648	0.137501	0.137352	0.137202	0.13705	0.136898	0.136746	0.136594	0.136442	0.13629	0.136138	0.135986	0.135834	0.135681	0.135529	0.135377	0.135225	0.135073	0.134921	0.134769	0.134617	0.134465	0.134312	0.13416	0.134008	0.133856	0.133704	0.133552	0.1334	0.133248	0.133096	0.132943	0.132791	0.132639
0.140391	0.140311	0.140224	0.14013	0.140031	0.139925	0.139814	0.139697	0.139576	0.13945	0.139319	0.139185	0.139047	0.138905	0.138762	0.138615	0.138467	0.138317	0.138165	0.138012	0.137858	0.137703	0.137548	0.137393	0.137238	0.137083	0.136928	0.136773	0.136619	0.136464	0.136309	0.136154	0.135999	0.135844	0.135689	0.135534	0.135379	0.135224	0.135069	0.134914	0.13476	0.134605	0.13445	0.134295	0.13414	0.133985	0.13383	0.133675	0.13352	0.133365
0.141237	0.141155	0.141066	0.140971	0.14087	0.140763	0.14065	0.140531	0.140407	0.140279	0.140146	0.14001	0.139869	0.139726	0.13958	0.139431	0.13928	0.139127	0.138973	0.138818	0.138661	0.138503	0.138346	0.138188	0.138031	0.137874	0.137716	0.137559	0.137401	0.137244	0.137086	0.136929	0.136771	0.136614	0.136456	0.136299	0.136141	0.135984	0.135826	0.135669	0.135511	0.135354	0.135196	0.135039	0.134881	0.134724	0.134566	0.134409	0.134251	0.134094
0.142073	0.14199	0.1419	0.141804	0.141701	0.141592	0.141477	0.141357	0.141232	0.141101	0.140967	0.140828	0.140686	0.14054	0.140392	0.140241	0.140088	0.139933	0.139776	0.139618	0.139459	0.1393	0.13914	0.13898	0.13882	0.13866	0.1385	0.138341	0.138181	0.138021	0.137861	0.137701	0.137542	0.137382	0.137222	0.137062	0.136902	0.136743	0.136583	0.136423	0.136263	0.136103	0.135943	0.135784	0.135624	0.135464	0.135304	0.135144	0.134985	0.134825
0.1429	0.142815	0.142724	0.142627	0.142523	0.142413	0.142296	0.142175	0.142048	0.141916	0.141779	0.141639	0.141495	0.141347	0.141197	0.141044	0.140889	0.140732	0.140573	0.140414	0.140253	0.140091	0.139929	0.139767	0.139605	0.139443	0.139281	0.13912	0.138958	0.138796	0.138634	0.138472	0.13831	0.138148	0.137987	0.137825	0.137663	0.137501	0.137339	0.137177	0.137015	0.136853	0.136692	0.13653	0.136368	0.136206	0.136044	0.135882	0.13572	0.135559
0.143716	0.143631	0.143539	0.14344	0.143335	0.143224	0.143106	0.142983	0.142855	0.142721	0.142584	0.142442	0.142296	0.142147	0.141995	0.14184	0.141683	0.141525	0.141365	0.141203	0.14104	0.140877	0.140713	0.140549	0.140386	0.140222	0.140059	0.139895	0.139731	0.139568	0.139404	0.139241	0.139077	0.138913	0.13875	0.138586	0.138422	0.138259	0.138095	0.137932	0.137768	0.137604	0.137441	0.137277	0.137113	0.13695	0.136786	0.136623	0.136459	0.136295
0.144522	0.144436	0.144343	0.144244	0.144137	0.144025	0.143907	0.143782	0.143653	0.143518	0.143379	0.143236	0.143089	0.142938	0.142785	0.142629	0.142471	0.142311	0.142149	0.141986	0.141822	0.141657	0.141492	0.141327	0.141162	0.140997	0.140832	0.140667	0.140502	0.140337	0.140172	0.140006	0.139841	0.139676	0.139511	0.139346	0.139181	0.139016	0.138851	0.138686	0.138521	0.138356	0.138191	0.138026	0.137861	0.137696	0.13753	0.137365	0.1372	0.137035
0.145316	0.145229	0.145136	0.145036	0.144929	0.144816	0.144696	0.144571	0.144441	0.144305	0.144165	0.144021	0.143873	0.143722	0.143567	0.14341	0.143251	0.14309	0.142927	0.142763	0.142598	0.142432	0.142266	0.142099	0.141933	0.141767	0.141601	0.141435	0.141268	0.141102	0.140936	0.14077	0.140604	0.140438	0.140271	0.140105	0.139939	0.139773	0.139607	0.13944	0.139274	0.139108	0.138942	0.138776	0.138609	0.138443	0.138277	0.138111	0.137945	0.137779
0.146098	0.146011	0.145917	0.145816	0.145709	0.145595	0.145476	0.14535	0.145219	0.145083	0.144942	0.144797	0.144648	0.144496	0.144341	0.144183	0.144024	0.143862	0.143698	0.143533	0.143367	0.1432	0.143033	0.142866	0.142699	0.142532	0.142365	0.142199	0.142032	0.141865	0.141698	0.141531	0.141364	0.141197	0.14103	0.140863	0.140696	0.140529	0.140362	0.140195	0.140028	0.139861	0.139694	0.139527	0.13936	0.139193	0.139026	0.138859	0.138692	0.138525
0.146867	0.14678	0.146686	0.146585	0.146478	0.146364	0.146244	0.146118	0.145986	0.14585	0.145709	0.145563	0.145414	0.145262	0.145106	0.144948	0.144788	0.144626	0.144462	0.144296	0.14413	0.143963	0.143795	0.143628	0.14346	0.143293	0.143126	0.142958	0.142791	0.142623	0.142456	0.142289	0.142121	0.141954	0.141786	0.141619	0.141452	0.141284	0.141117	0.14095	0.140782	0.140615	0.140447	0.14028	0.140113	0.139945	0.139778	0.13961	0.139443	0.139276
0.147624	0.147537	0.147443	0.147342	0.147234	0.14712	0.147	0.146874	0.146743	0.146606	0.146465	0.14632	0.146171	0.146018	0.145863	0.145704	0.145544	0.145382	0.145218	0.145052	0.144886	0.144718	0.144551	0.144383	0.144216	0.144049	0.143881	0.143714	0.143546	0.143379	0.143211	0.143044	0.142876	0.142709	0.142541	0.142374	0.142207	0.142039	0.141872	0.141704	0.141537	0.141369	0.141202	0.141034	0.140867	0.140699	0.140532	0.140365	0.140197	0.14003
0.148368	0.148281	0.148187	0.148087	0.147979	0.147865	0.147745	0.14762	0.147488	0.147352	0.147211	0.147066	0.146917	0.146765	0.14661	0.146452	0.146292	0.14613	0.145966	0.145801	0.145635	0.145468	0.1453	0.145133	0.144966	0.144799	0.144632	0.144465	0.144298	0.14413	0.143963	0.143796	0.143629	0.143462	0.143295	0.143128	0.14296	0.142793	0.142626	0.142459	0.142292	0.142125	0.141957	0.14179	0.141623	0.141456	0.141289	0.141122	0.140955	0.140787
0.1491	0.149013	0.148919	0.148819	0.148712	0.148599	0.148479	0.148354	0.148223	0.148087	0.147947	0.147803	0.147654	0.147503	0.147348	0.147191	0.147031	0.14687	0.146707	0.146542	0.146377	0.14621	0.146044	0.145877	0.145711	0.145544	0.145378	0.145211	0.145045	0.144879	0.144712	0.144546	0.144379	0.144213	0.144046	0.14388	0.143713	0.143547	0.14338	0.143214	0.143047	0.142881	0.142714	0.142548	0.142381	0.142215	0.142048	0.141882	0.141715	0.141549
0.149818	0.149732	0.149639	0.149539	0.149433	0.14932	0.149201	0.149077	0.148947	0.148812	0.148673	0.148529	0.148382	0.148231	0.148077	0.147921	0.147762	0.147602	0.14744	0.147277	0.147112	0.146947	0.146781	0.146616	0.14645	0.146285	0.146119	0.145954	0.145789	0.145623	0.145458	0.145292	0.145127	0.144961	0.144796	0.14463	0.144465	0.144299	0.144134	0.143969	0.143803	0.143638	0.143472	0.143307	0.143141	0.142976	0.14281	0.142645	0.14248	0.142314
0.150524	0.150438	0.150346	0.150247	0.150142	0.15003	0.149912	0.149789	0.14966	0.149526	0.149388	0.149246	0.149099	0.14895	0.148798	0.148643	0.148486	0.148326	0.148166	0.148004	0.147841	0.147677	0.147513	0.147348	0.147184	0.14702	0.146856	0.146692	0.146528	0.146364	0.1462	0.146036	0.145872	0.145708	0.145544	0.14538	0.145216	0.145052	0.144888	0.144724	0.144559	0.144395	0.144231	0.144067	0.143903	0.143739	0.143575	0.143411	0.143247	0.143083
0.151217	0.151133	0.151042	0.150944	0.150839	0.150729	0.150612	0.15049	0.150363	0.15023	0.150094	0.149953	0.149808	0.14966	0.149509	0.149356	0.149201	0.149043	0.148884	0.148724	0.148563	0.1484	0.148238	0.148076	0.147913	0.147751	0.147589	0.147426	0.147264	0.147102	0.146939	0.146777	0.146615	0.146452	0.14629	0.146128	0.145965	0.145803	0.145641	0.145479	0.145316	0.145154	0.144992	0.144829	0.144667	0.144505	0.144342	0.14418	0.144018	0.143855
0.151899	0.151816	0.151726	0.151629	0.151526	0.151417	0.151302	0.151181	0.151056	0.150925	0.15079	0.150651	0.150508	0.150362	0.150213	0.150062	0.149908	0.149753	0.149596	0.149438	0.149278	0.149118	0.148958	0.148798	0.148637	0.148477	0.148317	0.148157	0.147996	0.147836	0.147676	0.147516	0.147355	0.147195	0.147035	0.146875	0.146714	0.146554	0.146394	0.146234	0.146073	0.145913	0.145753	0.145593	0.145432	0.145272	0.145112	0.144952	0.144791	0.144631
0.15257	0.152488	0.152399	0.152304	0.152202	0.152095	0.151981	0.151863	0.151739	0.15161	0.151477	0.15134	0.151199	0.151056	0.150909	0.15076	0.150609	0.150456	0.150301	0.150145	0.149988	0.14983	0.149672	0.149514	0.149357	0.149199	0.149041	0.148883	0.148725	0.148567	0.148409	0.148252	0.148094	0.147936	0.147778	0.14762	0.147462	0.147304	0.147147	0.146989	0.146831	0.146673	0.146515	0.146357	0.146199	0.146042	0.145884	0.145726	0.145568	0.14541
0.15323	0.153149	0.153062	0.152968	0.152868	0.152763	0.152651	0.152535	0.152413	0.152286	0.152156	0.152021	0.151883	0.151741	0.151597	0.151451	0.151302	0.151152	0.151	0.150846	0.150692	0.150537	0.150382	0.150227	0.150071	0.149916	0.149761	0.149606	0.149451	0.149296	0.14914	0.148985	0.14883	0.148675	0.14852	0.148365	0.148209	0.148054	0.147899	0.147744	0.147589	0.147434	0.147278	0.147123	0.146968	0.146813	0.146658	0.146503	0.146347	0.146192
0.15388	0.153801	0.153715	0.153623	0.153526	0.153422	0.153313	0.153198	0.153079	0.152955	0.152826	0.152694	0.152559	0.15242	0.152279	0.152135	0.151989	0.151842	0.151693	0.151542	0.151391	0.151239	0.151086	0.150934	0.150782	0.15063	0.150478	0.150325	0.150173	0.150021	0.149869	0.149717	0.149564	0.149412	0.14926	0.149108	0.148956	0.148804	0.148651	0.148499	0.148347	0.148195	0.148043	0.14789	0.147738	0.147586	0.147434	0.147282	0.147129	0.146977
0.154521	0.154443	0.15436	0.15427	0.154174	0.154073	0.153966	0.153854	0.153737	0.153615	0.15349	0.15336	0.153228	0.153092	0.152954	0.152813	0.15267	0.152526	0.15238	0.152233	0.152085	0.151936	0.151787	0.151638	0.151489	0.15134	0.151191	0.151042	0.150893	0.150744	0.150595	0.150446	0.150297	0.150148	0.149999	0.14985	0.149701	0.149552	0.149403	0.149254	0.149105	0.148956	0.148808	0.148659	0.14851	0.148361	0.148212	0.148063	0.147914	0.147765
0.155154	0.155078	0.154996	0.154908	0.154815	0.154716	0.154611	0.154502	0.154388	0.154269	0.154146	0.15402	0.15389	0.153758	0.153623	0.153485	0.153346	0.153205	0.153062	0.152919	0.152774	0.152629	0.152483	0.152338	0.152192	0.152047	0.151901	0.151756	0.15161	0.151465	0.151319	0.151174	0.151028	0.150883	0.150737	0.150592	0.150446	0.150301	0.150155	0.15001	0.149864	0.149719	0.149573	0.149428	0.149282	0.149137	0.148991	0.148846	0.1487	0.148555
0.155778	0.155705	0.155625	0.155539	0.155448	0.155352	0.15525	0.155143	0.155032	0.154916	0.154797	0.154674	0.154547	0.154418	0.154287	0.154153	0.154017	0.153879	0.15374	0.1536	0.153459	0.153318	0.153176	0.153034	0.152892	0.15275	0.152609	0.152467	0.152325	0.152183	0.152041	0.1519	0.151758	0.151616	0.151474	0.151332	0.151191	0.151049	0.150907	0.150765	0.150623	0.150481	0.15034	0.150198	0.150056	0.149914	0.149772	0.149631	0.149489	0.149347
0.156397	0.156325	0.156247	0.156164	0.156075	0.155982	0.155883	0.155779	0.155671	0.155558	0.155442	0.155322	0.155199	0.155074	0.154946	0.154815	0.154683	0.154549	0.154414	0.154278	0.154141	0.154003	0.153865	0.153727	0.153589	0.153451	0.153313	0.153176	0.153038	0.1529	0.152762	0.152624	0.152486	0.152348	0.15221	0.152072	0.151934	0.151796	0.151658	0.151521	0.151383	0.151245	0.151107	0.150969	0.150831	0.150693	0.150555	0.150417	0.150279	0.150141
0.157009	0.156939	0.156864	0.156783	0.156697	0.156606	0.15651	0.156409	0.156304	0.156195	0.156082	0.155966	0.155847	0.155725	0.1556	0.155474	0.155346	0.155216	0.155085	0.154953	0.154819	0.154686	0.154552	0.154418	0.154284	0.15415	0.154016	0.153882	0.153748	0.153615	0.153481	0.153347	0.153213	0.153079	0.152945	0.152811	0.152678	0.152544	0.15241	0.152276	0.152142	0.152008	0.151874	0.15174	0.151607	0.151473	0.151339	0.151205	0.151071	0.150937
0.157615	0.157548	0.157475	0.157397	0.157314	0.157225	0.157132	0.157035	0.156933	0.156827	0.156718	0.156605	0.15649	0.156372	0.156251	0.156129	0.156005	0.155879	0.155752	0.155624	0.155495	0.155365	0.155236	0.155106	0.154976	0.154847	0.154717	0.154587	0.154458	0.154328	0.154198	0.154069	0.153939	0.153809	0.15368	0.15355	0.15342	0.153291	0.153161	0.153031	0.152902	0.152772	0.152642	0.152513	0.152383	0.152253	0.152124	0.151994	0.151864	0.151735
0.158218	0.158152	0.158082	0.158006	0.157926	0.15784	0.15775	0.157656	0.157558	0.157456	0.15735	0.157241	0.15713	0.157015	0.156899	0.156781	0.156661	0.156539	0.156416	0.156293	0.156168	0.156043	0.155917	0.155792	0.155667	0.155541	0.155416	0.155291	0.155165	0.15504	0.154915	0.154789	0.154664	0.154539	0.154414	0.154288	0.154163	0.154038	0.153912	0.153787	0.153662	0.153536	0.153411	0.153286	0.15316	0.153035	0.15291	0.152784	0.152659	0.152534
0.158816	0.158753	0.158685	0.158612	0.158534	0.158452	0.158365	0.158274	0.158179	0.158081	0.157979	0.157874	0.157766	0.157656	0.157544	0.15743	0.157314	0.157197	0.157078	0.156959	0.156839	0.156718	0.156597	0.156476	0.156355	0.156235	0.156114	0.155993	0.155872	0.155751	0.15563	0.155509	0.155388	0.155268	0.155147	0.155026	0.154905	0.154784	0.154663	0.154542	0.154422	0.154301	0.15418	0.154059	0.153938	0.153817	0.153696	0.153575	0.153455	0.153334
0.15941	0.15935	0.159284	0.159214	0.159139	0.15906	0.158977	0.158889	0.158798	0.158703	0.158605	0.158504	0.1584	0.158294	0.158186	0.158077	0.157965	0.157852	0.157738	0.157624	0.157508	0.157392	0.157275	0.157159	0.157043	0.156926	0.15681	0.156694	0.156577	0.156461	0.156345	0.156228	0.156112	0.155996	0.15588	0.155763	0.155647	0.155531	0.155414	0.155298	0.155182	0.155065	0.154949	0.154833	0.154716	0.1546	0.154484	0.154367	0.154251	0.154135
0.160002	0.159944	0.159881	0.159814	0.159742	0.159666	0.159586	0.159502	0.159414	0.159323	0.159229	0.159132	0.159032	0.158931	0.158827	0.158721	0.158614	0.158506	0.158397	0.158286	0.158175	0.158064	0.157952	0.15784	0.157729	0.157617	0.157505	0.157394	0.157282	0.15717	0.157059	0.156947	0.156835	0.156724	0.156612	0.1565	0.156389	0.156277	0.156165	0.156053	0.155942	0.15583	0.155718	0.155607	0.155495	0.155383	0.155272	0.15516	0.155048	0.154937
0.160591	0.160535	0.160475	0.160411	0.160342	0.160269	0.160192	0.160112	0.160028	0.159941	0.159851	0.159758	0.159662	0.159565	0.159466	0.159365	0.159262	0.159158	0.159054	0.158948	0.158842	0.158735	0.158628	0.158521	0.158414	0.158307	0.1582	0.158093	0.157986	0.157879	0.157772	0.157665	0.157558	0.157451	0.157344	0.157237	0.15713	0.157023	0.156916	0.156809	0.156702	0.156595	0.156488	0.156381	0.156274	0.156167	0.15606	0.155953	0.155846	0.155739
0.161178	0.161125	0.161068	0.161006	0.16094	0.160871	0.160797	0.16072	0.16064	0.160557	0.160471	0.160382	0.160291	0.160198	0.160103	0.160006	0.159908	0.159809	0.159709	0.159608	0.159507	0.159404	0.159302	0.1592	0.159098	0.158996	0.158893	0.158791	0.158689	0.158587	0.158485	0.158382	0.15828	0.158178	0.158076	0.157973	0.157871	0.157769	0.157667	0.157565	0.157462	0.15736	0.157258	0.157156	0.157054	0.156951	0.156849	0.156747	0.156645	0.156542
0.161764	0.161714	0.161659	0.1616	0.161538	0.161471	0.161401	0.161328	0.161251	0.161172	0.16109	0.161005	0.160919	0.16083	0.160739	0.160647	0.160554	0.16046	0.160364	0.160268	0.160171	0.160074	0.159976	0.159879	0.159781	0.159684	0.159587	0.159489	0.159392	0.159294	0.159197	0.1591	0.159002	0.158905	0.158807	0.15871	0.158612	0.158515	0.158418	0.15832	0.158223	0.158125	0.158028	0.157931	0.157833	0.157736	0.157638	0.157541	0.157443	0.157346
0.16235	0.162302	0.16225	0.162194	0.162135	0.162072	0.162005	0.161935	0.161863	0.161787	0.161709	0.161629	0.161546	0.161462	0.161376	0.161288	0.1612	0.16111	0.161019	0.160928	0.160836	0.160743	0.16065	0.160558	0.160465	0.160372	0.16028	0.160187	0.160095	0.160002	0.159909	0.159817	0.159724	0.159632	0.159539	0.159446	0.159354	0.159261	0.159168	0.159076	0.158983	0.158891	0.158798	0.158705	0.158613	0.15852	0.158427	0.158335	0.158242	0.15815
0.162936	0.162891	0.162841	0.162788	0.162732	0.162672	0.162609	0.162543	0.162474	0.162402	0.162328	0.162252	0.162174	0.162094	0.162012	0.161929	0.161845	0.16176	0.161674	0.161587	0.1615	0.161412	0.161324	0.161237	0.161149	0.161061	0.160973	0.160885	0.160797	0.16071	0.160622	0.160534	0.160446	0.160358	0.16027	0.160183	0.160095	0.160007	0.159919	0.159831	0.159744	0.159656	0.159568	0.15948	0.159392	0.159304	0.159217	0.159129	0.159041	0.158953
0.163522	0.163479	0.163432	0.163382	0.163329	0.163272	0.163213	0.16315	0.163085	0.163018	0.162948	0.162875	0.162802	0.162726	0.162649	0.16257	0.162491	0.16241	0.162329	0.162247	0.162164	0.162081	0.161998	0.161915	0.161832	0.161749	0.161666	0.161583	0.1615	0.161417	0.161334	0.161251	0.161168	0.161085	0.161002	0.160919	0.160836	0.160753	0.16067	0.160587	0.160504	0.160421	0.160338	0.160255	0.160172	0.160089	0.160006	0.159923	0.15984	0.159757
0.164108	0.164068	0.164024	0.163976	0.163926	0.163873	0.163817	0.163758	0.163696	0.163633	0.163567	0.163499	0.163429	0.163358	0.163285	0.163211	0.163136	0.163061	0.162984	0.162907	0.162829	0.162751	0.162672	0.162594	0.162516	0.162438	0.16236	0.162281	0.162203	0.162125	0.162047	0.161968	0.16189	0.161812	0.161734	0.161655	0.161577	0.161499	0.161421	0.161343	0.161264	0.161186	0.161108	0.16103	0.160951	0.160873	0.160795	0.160717	0.160638	0.16056
0.164694	0.164656	0.164615	0.16457	0.164523	0.164473	0.164421	0.164365	0.164308	0.164248	0.164186	0.164122	0.164057	0.16399	0.163922	0.163852	0.163782	0.163711	0.163639	0.163566	0.163493	0.16342	0.163346	0.163273	0.1632	0.163126	0.163053	0.162979	0.162906	0.162832	0.162759	0.162686	0.162612	0.162539	0.162465	0.162392	0.162318	0.162245	0.162172	0.162098	0.162025	0.161951	0.161878	0.161804	0.161731	0.161658	0.161584	0.161511	0.161437	0.161364
0.16528	0.165245	0.165206	0.165165	0.16512	0.165074	0.165024	0.164973	0.164919	0.164863	0.164805	0.164746	0.164684	0.164622	0.164558	0.164493	0.164428	0.164361	0.164294	0.164226	0.164158	0.164089	0.16402	0.163952	0.163883	0.163815	0.163746	0.163677	0.163609	0.16354	0.163471	0.163403	0.163334	0.163265	0.163197	0.163128	0.16306	0.162991	0.162922	0.162854	0.162785	0.162716	0.162648	0.162579	0.16251	0.162442	0.162373	0.162305	0.162236	0.162167
0.165866	0.165833	0.165797	0.165759	0.165718	0.165674	0.165628	0.16558	0.16553	0.165478	0.165424	0.165369	0.165312	0.165254	0.165195	0.165134	0.165073	0.165011	0.164949	0.164886	0.164822	0.164758	0.164695	0.164631	0.164567	0.164503	0.164439	0.164375	0.164311	0.164248	0.164184	0.16412	0.164056	0.163992	0.163928	0.163865	0.163801	0.163737	0.163673	0.163609	0.163545	0.163482	0.163418	0.163354	0.16329	0.163226	0.163162	0.163099	0.163035	0.162971
0.166452	0.166421	0.166388	0.166353	0.166315	0.166275	0.166232	0.166188	0.166141	0.166093	0.166043	0.165992	0.16594	0.165886	0.165831	0.165775	0.165719	0.165661	0.165604	0.165545	0.165487	0.165428	0.165369	0.165309	0.16525	0.165191	0.165132	0.165073	0.165014	0.164955	0.164896	0.164837	0.164778	0.164719	0.16466	0.164601	0.164542	0.164483	0.164424	0.164365	0.164306	0.164247	0.164188	0.164129	0.16407	0.164011	0.163951	0.163892	0.163833	0.163774
0.167038	0.16701	0.166979	0.166947	0.166912	0.166875	0.166836	0.166795	0.166752	0.166708	0.166662	0.166615	0.166567	0.166517	0.166467	0.166416	0.166364	0.166311	0.166258	0.166204	0.16615	0.166096	0.166042	0.165988	0.165933	0.165879	0.165825	0.165771	0.165716	0.165662	0.165608	0.165554	0.165499	0.165445	0.165391	0.165336	0.165282	0.165228	0.165174	0.165119	0.165065	0.165011	0.164957	0.164902	0.164848	0.164794	0.164739	0.164685	0.164631	0.164577
0.167624	0.167598	0.16757	0.16754	0.167508	0.167475	0.167439	0.167402	0.167363	0.167323	0.167281	0.167238	0.167194	0.167149	0.167103	0.167056	0.167008	0.16696	0.166912	0.166863	0.166814	0.166764	0.166715	0.166665	0.166616	0.166566	0.166517	0.166467	0.166418	0.166368	0.166319	0.166269	0.166219	0.16617	0.16612	0.166071	0.166021	0.165972	0.165922	0.165873	0.165823	0.165774	0.165724	0.165675	0.165625	0.165576	0.165526	0.165477	0.165427	0.165378
0.168209	0.168186	0.168161	0.168134	0.168105	0.168074	0.168042	0.168008	0.167973	0.167937	0.167899	0.16786	0.16782	0.167779	0.167738	0.167695	0.167652	0.167609	0.167565	0.167521	0.167476	0.167431	0.167387	0.167342	0.167297	0.167252	0.167207	0.167163	0.167118	0.167073	0.167028	0.166983	0.166939	0.166894	0.166849	0.166804	0.166759	0.166714	0.16667	0.166625	0.16658	0.166535	0.16649	0.166446	0.166401	0.166356	0.166311	0.166266	0.166221	0.166177
0.168794	0.168773	0.168751	0.168727	0.168701	0.168674	0.168645	0.168615	0.168583	0.16855	0.168516	0.168482	0.168446	0.168409	0.168372	0.168334	0.168296	0.168257	0.168217	0.168178	0.168138	0.168098	0.168058	0.168017	0.167977	0.167937	0.167897	0.167857	0.167817	0.167777	0.167736	0.167696	0.167656	0.167616	0.167576	0.167536	0.167496	0.167455	0.167415	0.167375	0.167335	0.167295	0.167255	0.167215	0.167175	0.167134	0.167094	0.167054	0.167014	0.166974
0.169379	0.169361	0.169341	0.169319	0.169297	0.169272	0.169247	0.16922	0.169192	0.169163	0.169133	0.169103	0.169071	0.169039	0.169006	0.168972	0.168938	0.168904	0.168869	0.168834	0.168798	0.168763	0.168727	0.168692	0.168656	0.168621	0.168585	0.16855	0.168514	0.168479	0.168443	0.168408	0.168372	0.168337	0.168301	0.168266	0.16823	0.168195	0.168159	0.168124	0.168088	0.168053	0.168017	0.167982	0.167946	0.167911	0.167875	0.16784	0.167804	0.167769
0.169964	0.169948	0.16993	0.169912	0.169892	0.169871	0.169848	0.169825	0.169801	0.169776	0.16975	0.169723	0.169695	0.169667	0.169638	0.169609	0.169579	0.169549	0.169519	0.169489	0.169458	0.169427	0.169396	0.169365	0.169334	0.169303	0.169272	0.169241	0.16921	0.169179	0.169148	0.169117	0.169086	0.169056	0.169025	0.168994	0.168963	0.168932	0.168901	0.16887	0.168839	0.168808	0.168777	0.168746	0.168715	0.168684	0.168653	0.168622	0.168591	0.16856
0.170548	0.170534	0.170519	0.170503	0.170486	0.170468	0.170449	0.17043	0.170409	0.170387	0.170365	0.170342	0.170318	0.170294	0.17027	0.170245	0.17022	0.170194	0.170168	0.170142	0.170116	0.170089	0.170063	0.170036	0.17001	0.169983	0.169957	0.169931	0.169904	0.169878	0.169851	0.169825	0.169798	0.169772	0.169746	0.169719	0.169693	0.169666	0.16964	0.169613	0.169587	0.169561	0.169534	0.169508	0.169481	0.169455	0.169428	0.169402	0.169376	0.169349
0.171132	0.17112	0.171108	0.171095	0.17108	0.171065	0.17105	0.171033	0.171016	0.170998	0.170979	0.17096	0.170941	0.170921	0.1709	0.170879	0.170858	0.170837	0.170816	0.170794	0.170772	0.17075	0.170728	0.170706	0.170684	0.170662	0.17064	0.170618	0.170596	0.170574	0.170552	0.17053	0.170508	0.170486	0.170464	0.170442	0.17042	0.170398	0.170376	0.170354	0.170332	0.17031	0.170288	0.170266	0.170244	0.170222	0.1702	0.170178	0.170156	0.170134
0.171715	0.171706	0.171696	0.171685	0.171674	0.171662	0.171649	0.171636	0.171622	0.171608	0.171593	0.171577	0.171562	0.171546	0.171529	0.171513	0.171496	0.171479	0.171461	0.171444	0.171426	0.171409	0.171391	0.171373	0.171356	0.171338	0.171321	0.171303	0.171285	0.171268	0.17125	0.171232	0.171215	0.171197	0.171179	0.171162	0.171144	0.171127	0.171109	0.171091	0.171074	0.171056	0.171038	0.171021	0.171003	0.170985	0.170968	0.17095	0.170933	0.170915
0.172297	0.17229	0.172283	0.172275	0.172266	0.172257	0.172248	0.172237	0.172227	0.172216	0.172205	0.172193	0.172181	0.172169	0.172157	0.172144	0.172131	0.172118	0.172105	0.172092	0.172079	0.172065	0.172052	0.172039	0.172025	0.172012	0.171998	0.171985	0.171972	0.171958	0.171945	0.171932	0.171918	0.171905	0.171892	0.171878	0.171865	0.171851	0.171838	0.171825	0.171811	0.171798	0.171785	0.171771	0.171758	0.171744	0.171731	0.171718	0.171704	0.171691
0.172879	0.172875	0.172869	0.172864	0.172858	0.172852	0.172845	0.172838	0.172831	0.172823	0.172816	0.172808	0.172799	0.172791	0.172782	0.172774	0.172765	0.172756	0.172747	0.172738	0.172729	0.17272	0.17271	0.172701	0.172692	0.172683	0.172674	0.172664	0.172655	0.172646	0.172637	0.172628	0.172618	0.172609	0.1726	0.172591	0.172582	0.172572	0.172563	0.172554	0.172545	0.172535	0.172526	0.172517	0.172508	0.172499	0.172489	0.17248	0.172471	0.172462
0.173461	0.173458	0.173455	0.173452	0.173449	0.173445	0.173441	0.173437	0.173433	0.173429	0.173425	0.17342	0.173416	0.173411	0.173406	0.173402	0.173397	0.173392	0.173387	0.173381	0.173376	0.173371	0.173366	0.173361	0.173356	0.173351	0.173345	0.17334	0.173335	0.17333	0.173325	0.17332	0.173315	0.173309	0.173304	0.173299	0.173294	0.173289	0.173284	0.173278	0.173273	0.173268	0.173263	0.173258	0.173253	0.173248	0.173242	0.173237	0.173232	0.173227
0.174041	0.17404	0.17404	0.174039	0.174038	0.174037	0.174036	0.174036	0.174035	0.174034	0.174033	0.174032	0.17403	0.174029	0.174028	0.174027	0.174026	0.174025	0.174024	0.174022	0.174021	0.17402	0.174019	0.174017	0.174016	0.174015	0.174014	0.174013	0.174011	0.17401	0.174009	0.174008	0.174007	0.174005	0.174004	0.174003	0.174002	0.174	0.173999	0.173998	0.173997	0.173996	0.173994	0.173993	0.173992	0.173991	0.17399	0.173988	0.173987	0.173986
0.174621	0.174622	0.174623	0.174625	0.174627	0.174628	0.17463	0.174632	0.174634	0.174636	0.174639	0.174641	0.174643	0.174645	0.174648	0.17465	0.174653	0.174655	0.174658	0.17466	0.174663	0.174666	0.174668	0.174671	0.174673	0.174676	0.174679	0.174681	0.174684	0.174686	0.174689	0.174691	0.174694	0.174697	0.174699	0.174702	0.174704	0.174707	0.17471	0.174712	0.174715	0.174717	0.17472	0.174723	0.174725	0.174728	0.17473	0.174733	0.174735	0.174738
0.175199	0.175203	0.175206	0.17521	0.175214	0.175218	0.175223	0.175227	0.175232	0.175237	0.175243	0.175248	0.175254	0.175259	0.175265	0.175271	0.175277	0.175283	0.175289	0.175295	0.175302	0.175308	0.175314	0.17532	0.175327	0.175333	0.175339	0.175345	0.175352	0.175358	0.175364	0.17537	0.175377	0.175383	0.175389	0.175396	0.175402	0.175408	0.175414	0.175421	0.175427	0.175433	0.175439	0.175446	0.175452	0.175458	0.175464	0.175471	0.175477	0.175483
0.175777	0.175782	0.175788	0.175794	0.1758	0.175807	0.175814	0.175821	0.175829	0.175837	0.175845	0.175853	0.175862	0.175871	0.17588	0.175889	0.175899	0.175908	0.175918	0.175927	0.175937	0.175947	0.175957	0.175966	0.175976	0.175986	0.175996	0.176005	0.176015	0.176025	0.176035	0.176045	0.176054	0.176064	0.176074	0.176084	0.176093	0.176103	0.176113	0.176123	0.176133	0.176142	0.176152	0.176162	0.176172	0.176181	0.176191	0.176201	0.176211	0.176221
0.176354	0.176361	0.176368	0.176376	0.176385	0.176394	0.176403	0.176413	0.176423	0.176434	0.176445	0.176456	0.176468	0.17648	0.176492	0.176505	0.176517	0.17653	0.176543	0.176556	0.176569	0.176582	0.176595	0.176608	0.176622	0.176635	0.176648	0.176661	0.176674	0.176687	0.1767	0.176714	0.176727	0.17674	0.176753	0.176766	0.176779	0.176792	0.176806	0.176819	0.176832	0.176845	0.176858	0.176871	0.176884	0.176898	0.176911	0.176924	0.176937	0.17695
0.17693	0.176938	0.176948	0.176957	0.176968	0.176979	0.176991	0.177003	0.177016	0.177029	0.177043	0.177057	0.177072	0.177087	0.177102	0.177117	0.177133	0.177149	0.177165	0.177181	0.177197	0.177214	0.17723	0.177246	0.177263	0.177279	0.177295	0.177312	0.177328	0.177344	0.177361	0.177377	0.177393	0.17741	0.177426	0.177443	0.177459	0.177475	0.177492	0.177508	0.177524	0.177541	0.177557	0.177573	0.17759	0.177606	0.177622	0.177639	0.177655	0.177671
0.177505	0.177515	0.177526	0.177537	0.17755	0.177563	0.177577	0.177591	0.177607	0.177623	0.177639	0.177656	0.177673	0.177691	0.177709	0.177727	0.177746	0.177764	0.177783	0.177803	0.177822	0.177841	0.177861	0.17788	0.177899	0.177919	0.177938	0.177958	0.177977	0.177996	0.178016	0.178035	0.178055	0.178074	0.178093	0.178113	0.178132	0.178152	0.178171	0.17819	0.17821	0.178229	0.178249	0.178268	0.178287	0.178307	0.178326	0.178346	0.178365	0.178384
0.178078	0.17809	0.178102	0.178116	0.17813	0.178145	0.178161	0.178178	0.178196	0.178214	0.178233	0.178252	0.178272	0.178292	0.178313	0.178334	0.178355	0.178377	0.178399	0.178421	0.178443	0.178465	0.178487	0.17851	0.178532	0.178554	0.178576	0.178599	0.178621	0.178643	0.178666	0.178688	0.17871	0.178732	0.178755	0.178777	0.178799	0.178822	0.178844	0.178866	0.178888	0.178911	0.178933	0.178955	0.178977	0.179	0.179022	0.179044	0.179067	0.179089
0.178651	0.178664	0.178678	0.178693	0.178709	0.178726	0.178744	0.178763	0.178783	0.178803	0.178824	0.178846	0.178868	0.178891	0.178914	0.178938	0.178962	0.178986	0.17901	0.179035	0.17906	0.179085	0.17911	0.179135	0.17916	0.179185	0.17921	0.179235	0.17926	0.179285	0.17931	0.179335	0.17936	0.179385	0.17941	0.179435	0.17946	0.179485	0.17951	0.179535	0.17956	0.179585	0.17961	0.179635	0.17966	0.179685	0.17971	0.179735	0.17976	0.179785
0.179223	0.179237	0.179252	0.179269	0.179287	0.179306	0.179325	0.179346	0.179368	0.17939	0.179413	0.179437	0.179462	0.179487	0.179512	0.179539	0.179565	0.179592	0.179619	0.179646	0.179673	0.179701	0.179728	0.179756	0.179783	0.179811	0.179839	0.179866	0.179894	0.179921	0.179949	0.179976	0.180004	0.180031	0.180059	0.180087	0.180114	0.180142	0.180169	0.180197	0.180224	0.180252	0.180279	0.180307	0.180334	0.180362	0.18039	0.180417	0.180445	0.180472
0.179793	0.179809	0.179826	0.179844	0.179863	0.179883	0.179905	0.179927	0.179951	0.179975	0.18	0.180026	0.180053	0.18008	0.180108	0.180137	0.180165	0.180194	0.180224	0.180253	0.180283	0.180313	0.180343	0.180373	0.180403	0.180433	0.180463	0.180493	0.180522	0.180552	0.180582	0.180612	0.180642	0.180672	0.180702	0.180732	0.180762	0.180792	0.180822	0.180852	0.180882	0.180912	0.180942	0.180972	0.181002	0.181032	0.181061	0.181091	0.181121	0.181151
0.180363	0.180379	0.180398	0.180417	0.180438	0.18046	0.180483	0.180507	0.180532	0.180558	0.180585	0.180613	0.180642	0.180671	0.180701	0.180732	0.180763	0.180794	0.180825	0.180857	0.180889	0.180921	0.180953	0.180986	0.181018	0.18105	0.181082	0.181114	0.181146	0.181179	0.181211	0.181243	0.181275	0.181307	0.18134	0.181372	0.181404	0.181436	0.181468	0.1815	0.181533	0.181565	0.181597	0.181629	0.181661	0.181694	0.181726	0.181758	0.18179	0.181822
0.180931	0.180949	0.180968	0.180989	0.181011	0.181034	0.181059	0.181085	0.181112	0.18114	0.181169	0.181198	0.181229	0.18126	0.181292	0.181324	0.181357	0.18139	0.181424	0.181458	0.181492	0.181526	0.18156	0.181594	0.181629	0.181663	0.181697	0.181732	0.181766	0.1818	0.181834	0.181869	0.181903	0.181937	0.181971	0.182006	0.18204	0.182074	0.182108	0.182143	0.182177	0.182211	0.182245	0.18228	0.182314	0.182348	0.182383	0.182417	0.182451	0.182485
0.181499	0.181518	0.181538	0.18156	0.181583	0.181608	0.181634	0.181661	0.18169	0.181719	0.18175	0.181781	0.181813	0.181846	0.18188	0.181914	0.181949	0.181984	0.182019	0.182055	0.182091	0.182127	0.182163	0.1822	0.182236	0.182272	0.182308	0.182344	0.182381	0.182417	0.182453	0.182489	0.182525	0.182562	0.182598	0.182634	0.18267	0.182706	0.182743	0.182779	0.182815	0.182851	0.182887	0.182924	0.18296	0.182996	0.183032	0.183068	0.183105	0.183141
0.182066	0.182086	0.182107	0.18213	0.182154	0.18218	0.182207	0.182236	0.182266	0.182297	0.182329	0.182362	0.182396	0.18243	0.182466	0.182501	0.182538	0.182575	0.182612	0.182649	0.182687	0.182725	0.182763	0.182801	0.182839	0.182877	0.182915	0.182953	0.182991	0.183029	0.183067	0.183105	0.183143	0.183181	0.183219	0.183257	0.183295	0.183333	0.183371	0.183409	0.183447	0.183485	0.183523	0.183561	0.183599	0.183637	0.183675	0.183713	0.183751	0.183789
0.182632	0.182652	0.182675	0.182699	0.182724	0.182751	0.18278	0.182809	0.182841	0.182873	0.182906	0.182941	0.182976	0.183012	0.183049	0.183087	0.183125	0.183163	0.183202	0.183241	0.183281	0.18332	0.18336	0.1834	0.183439	0.183479	0.183519	0.183558	0.183598	0.183638	0.183677	0.183717	0.183757	0.183796	0.183836	0.183876	0.183915	0.183955	0.183995	0.184034	0.184074	0.184114	0.184153	0.184193	0.184233	0.184272	0.184312	0.184352	0.184391	0.184431
0.183197	0.183218	0.183242	0.183266	0.183293	0.183321	0.183351	0.183382	0.183414	0.183448	0.183482	0.183518	0.183555	0.183592	0.183631	0.18367	0.183709	0.183749	0.183789	0.18383	0.183871	0.183912	0.183954	0.183995	0.184036	0.184077	0.184118	0.18416	0.184201	0.184242	0.184283	0.184325	0.184366	0.184407	0.184448	0.184489	0.184531	0.184572	0.184613	0.184654	0.184696	0.184737	0.184778	0.184819	0.18486	0.184902	0.184943	0.184984	0.185025	0.185067
0.183761	0.183784	0.183808	0.183833	0.183861	0.18389	0.18392	0.183953	0.183986	0.184021	0.184057	0.184094	0.184132	0.184171	0.18421	0.184251	0.184291	0.184333	0.184375	0.184417	0.184459	0.184502	0.184545	0.184587	0.18463	0.184673	0.184715	0.184758	0.184801	0.184843	0.184886	0.184929	0.184971	0.185014	0.185057	0.185099	0.185142	0.185185	0.185227	0.18527	0.185313	0.185355	0.185398	0.185441	0.185483	0.185526	0.185569	0.185611	0.185654	0.185697
0.184325	0.184348	0.184373	0.184399	0.184428	0.184458	0.184489	0.184522	0.184557	0.184593	0.18463	0.184668	0.184707	0.184747	0.184788	0.18483	0.184872	0.184915	0.184958	0.185001	0.185045	0.185089	0.185133	0.185177	0.185221	0.185265	0.185309	0.185353	0.185397	0.185441	0.185485	0.185529	0.185573	0.185617	0.185661	0.185705	0.185749	0.185793	0.185837	0.185881	0.185925	0.185969	0.186013	0.186057	0.186101	0.186145	0.186189	0.186233	0.186277	0.186321
0.184889	0.184912	0.184938	0.184965	0.184994	0.185025	0.185057	0.185091	0.185127	0.185164	0.185202	0.185241	0.185282	0.185323	0.185365	0.185408	0.185451	0.185495	0.185539	0.185584	0.185629	0.185674	0.185719	0.185765	0.18581	0.185855	0.1859	0.185946	0.185991	0.186036	0.186081	0.186127	0.186172	0.186217	0.186262	0.186308	0.186353	0.186398	0.186444	0.186489	0.186534	0.186579	0.186625	0.18667	0.186715	0.18676	0.186806	0.186851	0.186896	0.186941
0.185451	0.185476	0.185502	0.18553	0.185559	0.185591	0.185624	0.185659	0.185696	0.185734	0.185773	0.185813	0.185854	0.185897	0.18594	0.185984	0.186028	0.186073	0.186119	0.186165	0.186211	0.186257	0.186304	0.18635	0.186397	0.186443	0.186489	0.186536	0.186582	0.186629	0.186675	0.186722	0.186768	0.186814	0.186861	0.186907	0.186954	0.187	0.187047	0.187093	0.18714	0.187186	0.187232	0.187279	0.187325	0.187372	0.187418	0.187465	0.187511	0.187557
0.186014	0.186038	0.186065	0.186094	0.186124	0.186157	0.186191	0.186227	0.186264	0.186303	0.186343	0.186384	0.186426	0.18647	0.186514	0.186559	0.186604	0.18665	0.186697	0.186744	0.186791	0.186839	0.186886	0.186934	0.186981	0.187029	0.187076	0.187124	0.187171	0.187219	0.187267	0.187314	0.187362	0.187409	0.187457	0.187504	0.187552	0.187599	0.187647	0.187694	0.187742	0.187789	0.187837	0.187885	0.187932	0.18798	0.188027	0.188075	0.188122	0.18817
0.186576	0.186601	0.186628	0.186657	0.186689	0.186722	0.186757	0.186793	0.186831	0.186871	0.186912	0.186954	0.186997	0.187042	0.187087	0.187133	0.187179	0.187226	0.187274	0.187322	0.18737	0.187419	0.187467	0.187516	0.187564	0.187613	0.187662	0.18771	0.187759	0.187807	0.187856	0.187905	0.187953	0.188002	0.18805	0.188099	0.188147	0.188196	0.188245	0.188293	0.188342	0.18839	0.188439	0.188488	0.188536	0.188585	0.188633	0.188682	0.18873	0.188779
0.187137	0.187163	0.187191	0.187221	0.187253	0.187286	0.187322	0.187359	0.187398	0.187439	0.18748	0.187523	0.187568	0.187613	0.187659	0.187706	0.187753	0.187801	0.18785	0.187899	0.187948	0.187997	0.188047	0.188097	0.188146	0.188196	0.188245	0.188295	0.188344	0.188394	0.188444	0.188493	0.188543	0.188592	0.188642	0.188691	0.188741	0.188791	0.18884	0.18889	0.188939	0.188989	0.189038	0.189088	0.189138	0.189187	0.189237	0.189286	0.189336	0.189385
0.187698	0.187725	0.187753	0.187784	0.187816	0.18785	0.187887	0.187925	0.187964	0.188006	0.188048	0.188092	0.188137	0.188183	0.18823	0.188278	0.188326	0.188375	0.188424	0.188474	0.188525	0.188575	0.188626	0.188676	0.188727	0.188777	0.188828	0.188878	0.188929	0.188979	0.18903	0.18908	0.189131	0.189181	0.189232	0.189282	0.189333	0.189383	0.189434	0.189484	0.189535	0.189585	0.189636	0.189686	0.189737	0.189787	0.189838	0.189889	0.189939	0.18999
0.18826	0.188286	0.188315	0.188346	0.188379	0.188414	0.188451	0.18849	0.18853	0.188572	0.188615	0.18866	0.188706	0.188753	0.188801	0.188849	0.188898	0.188948	0.188999	0.189049	0.1891	0.189152	0.189203	0.189255	0.189306	0.189358	0.189409	0.18946	0.189512	0.189563	0.189615	0.189666	0.189717	0.189769	0.18982	0.189872	0.189923	0.189975	0.190026	0.190077	0.190129	0.19018	0.190232	0.190283	0.190335	0.190386	0.190437	0.190489	0.19054	0.190592
0.18882	0.188848	0.188877	0.188909	0.188942	0.188978	0.189015	0.189055	0.189096	0.189138	0.189182	0.189228	0.189274	0.189322	0.189371	0.18942	0.18947	0.189521	0.189572	0.189624	0.189676	0.189728	0.18978	0.189832	0.189885	0.189937	0.189989	0.190042	0.190094	0.190146	0.190198	0.190251	0.190303	0.190355	0.190408	0.19046	0.190512	0.190565	0.190617	0.190669	0.190721	0.190774	0.190826	0.190878	0.190931	0.190983	0.191035	0.191087	0.19114	0.191192
0.189381	0.189409	0.189439	0.189471	0.189505	0.189541	0.189579	0.189619	0.189661	0.189704	0.189749	0.189795	0.189842	0.189891	0.18994	0.18999	0.190041	0.190093	0.190145	0.190197	0.19025	0.190303	0.190356	0.190409	0.190463	0.190516	0.190569	0.190622	0.190675	0.190728	0.190781	0.190835	0.190888	0.190941	0.190994	0.191047	0.1911	0.191153	0.191207	0.19126	0.191313	0.191366	0.191419	0.191472	0.191525	0.191579	0.191632	0.191685	0.191738	0.191791
0.189942	0.18997	0.19	0.190033	0.190067	0.190104	0.190143	0.190183	0.190226	0.19027	0.190315	0.190362	0.19041	0.190459	0.190509	0.19056	0.190612	0.190664	0.190717	0.19077	0.190824	0.190878	0.190932	0.190986	0.19104	0.191094	0.191148	0.191202	0.191256	0.19131	0.191364	0.191418	0.191472	0.191526	0.19158	0.191634	0.191688	0.191741	0.191795	0.191849	0.191903	0.191957	0.192011	0.192065	0.192119	0.192173	0.192227	0.192281	0.192335	0.192389
0.190502	0.190531	0.190561	0.190594	0.19063	0.190667	0.190706	0.190748	0.190791	0.190835	0.190881	0.190929	0.190978	0.191028	0.191079	0.19113	0.191183	0.191236	0.19129	0.191344	0.191398	0.191453	0.191508	0.191562	0.191617	0.191672	0.191727	0.191782	0.191836	0.191891	0.191946	0.192001	0.192056	0.19211	0.192165	0.19222	0.192275	0.19233	0.192384	0.192439	0.192494	0.192549	0.192603	0.192658	0.192713	0.192768	0.192823	0.192877	0.192932	0.192987
0.191063	0.191092	0.191123	0.191156	0.191192	0.19123	0.19127	0.191312	0.191355	0.191401	0.191448	0.191496	0.191545	0.191596	0.191648	0.1917	0.191754	0.191807	0.191862	0.191917	0.191972	0.192028	0.192083	0.192139	0.192195	0.19225	0.192306	0.192361	0.192417	0.192473	0.192528	0.192584	0.19264	0.192695	0.192751	0.192806	0.192862	0.192918	0.192973	0.193029	0.193084	0.19314	0.193196	0.193251	0.193307	0.193362	0.193418	0.193474	0.193529	0.193585
0.191623	0.191653	0.191684	0.191718	0.191755	0.191793	0.191834	0.191876	0.19192	0.191966	0.192014	0.192063	0.192113	0.192165	0.192217	0.19227	0.192324	0.192379	0.192434	0.19249	0.192546	0.192603	0.192659	0.192716	0.192772	0.192828	0.192885	0.192941	0.192998	0.193054	0.193111	0.193167	0.193223	0.19328	0.193336	0.193393	0.193449	0.193506	0.193562	0.193619	0.193675	0.193731	0.193788	0.193844	0.193901	0.193957	0.194014	0.19407	0.194126	0.194183
0.192184	0.192214	0.192246	0.19228	0.192317	0.192356	0.192397	0.19244	0.192485	0.192532	0.19258	0.19263	0.192681	0.192733	0.192786	0.19284	0.192895	0.192951	0.193007	0.193063	0.19312	0.193177	0.193235	0.193292	0.193349	0.193407	0.193464	0.193521	0.193578	0.193636	0.193693	0.19375	0.193807	0.193865	0.193922	0.193979	0.194036	0.194094	0.194151	0.194208	0.194265	0.194323	0.19438	0.194437	0.194495	0.194552	0.194609	0.194666	0.194724	0.194781
0.192744	0.192774	0.192807	0.192842	0.19288	0.192919	0.192961	0.193004	0.19305	0.193097	0.193146	0.193197	0.193249	0.193301	0.193355	0.19341	0.193466	0.193522	0.193579	0.193636	0.193694	0.193752	0.19381	0.193869	0.193927	0.193985	0.194043	0.194101	0.194159	0.194217	0.194275	0.194333	0.194391	0.194449	0.194507	0.194566	0.194624	0.194682	0.19474	0.194798	0.194856	0.194914	0.194972	0.19503	0.195088	0.195146	0.195205	0.195263	0.195321	0.195379
0.193305	0.193335	0.193369	0.193404	0.193442	0.193482	0.193524	0.193569	0.193615	0.193663	0.193713	0.193764	0.193816	0.19387	0.193925	0.19398	0.194037	0.194094	0.194152	0.19421	0.194268	0.194327	0.194386	0.194445	0.194504	0.194563	0.194622	0.194681	0.19474	0.194798	0.194857	0.194916	0.194975	0.195034	0.195093	0.195152	0.195211	0.19527	0.195329	0.195388	0.195447	0.195505	0.195564	0.195623	0.195682	0.195741	0.1958	0.195859	0.195918	0.195977
0.193865	0.193896	0.19393	0.193966	0.194004	0.194045	0.194088	0.194133	0.19418	0.194229	0.194279	0.194331	0.194384	0.194438	0.194494	0.19455	0.194607	0.194665	0.194724	0.194783	0.194842	0.194902	0.194962	0.195022	0.195081	0.195141	0.195201	0.19526	0.19532	0.19538	0.19544	0.195499	0.195559	0.195619	0.195679	0.195738	0.195798	0.195858	0.195918	0.195977	0.196037	0.196097	0.196157	0.196216	0.196276	0.196336	0.196395	0.196455	0.196515	0.196575
0.194426	0.194457	0.194491	0.194528	0.194567	0.194608	0.194652	0.194697	0.194745	0.194794	0.194845	0.194898	0.194952	0.195007	0.195063	0.19512	0.195178	0.195237	0.195296	0.195356	0.195416	0.195477	0.195537	0.195598	0.195659	0.195719	0.19578	0.19584	0.195901	0.195961	0.196022	0.196083	0.196143	0.196204	0.196264	0.196325	0.196385	0.196446	0.196506	0.196567	0.196628	0.196688	0.196749	0.196809	0.19687	0.19693	0.196991	0.197052	0.197112	0.197173
0.194988	0.19502	0.195055	0.195092	0.195131	0.195173	0.195217	0.195263	0.195312	0.195362	0.195413	0.195467	0.195521	0.195577	0.195634	0.195692	0.195751	0.19581	0.195871	0.195931	0.195992	0.196054	0.196115	0.196176	0.196238	0.196299	0.196361	0.196422	0.196483	0.196545	0.196606	0.196667	0.196729	0.19679	0.196852	0.196913	0.196974	0.197036	0.197097	0.197159	0.19722	0.197281	0.197343	0.197404	0.197465	0.197527	0.197588	0.19765	0.197711	0.197772
0.195554	0.195586	0.195621	0.195658	0.195698	0.195741	0.195785	0.195832	0.195881	0.195932	0.195984	0.196038	0.196094	0.19615	0.196208	0.196267	0.196326	0.196387	0.196447	0.196509	0.196571	0.196633	0.196695	0.196757	0.19682	0.196882	0.196944	0.197006	0.197068	0.197131	0.197193	0.197255	0.197317	0.197379	0.197441	0.197504	0.197566	0.197628	0.19769	0.197752	0.197815	0.197877	0.197939	0.198001	0.198063	0.198126	0.198188	0.19825	0.198312	0.198374
0.196122	0.196155	0.19619	0.196228	0.196269	0.196312	0.196357	0.196404	0.196454	0.196505	0.196558	0.196613	0.196669	0.196726	0.196785	0.196844	0.196905	0.196966	0.197028	0.19709	0.197152	0.197215	0.197278	0.197341	0.197404	0.197467	0.19753	0.197593	0.197656	0.197719	0.197782	0.197845	0.197908	0.197971	0.198034	0.198097	0.19816	0.198223	0.198286	0.198349	0.198412	0.198475	0.198538	0.198601	0.198664	0.198727	0.19879	0.198853	0.198916	0.198979
0.196695	0.196728	0.196764	0.196802	0.196843	0.196887	0.196932	0.19698	0.19703	0.197082	0.197136	0.197192	0.197248	0.197306	0.197366	0.197426	0.197487	0.197549	0.197611	0.197674	0.197738	0.197802	0.197865	0.197929	0.197993	0.198057	0.198121	0.198184	0.198248	0.198312	0.198376	0.19844	0.198503	0.198567	0.198631	0.198695	0.198759	0.198822	0.198886	0.19895	0.199014	0.199078	0.199141	0.199205	0.199269	0.199333	0.199396	0.19946	0.199524	0.199588
0.197272	0.197305	0.197342	0.19738	0.197422	0.197466	0.197512	0.197561	0.197612	0.197664	0.197719	0.197775	0.197832	0.197891	0.197951	0.198012	0.198074	0.198136	0.1982	0.198263	0.198328	0.198392	0.198457	0.198521	0.198586	0.198651	0.198715	0.19878	0.198844	0.198909	0.198973	0.199038	0.199103	0.199167	0.199232	0.199296	0.199361	0.199425	0.19949	0.199555	0.199619	0.199684	0.199748	0.199813	0.199878	0.199942	0.200007	0.200071	0.200136	0.2002
0.197854	0.197888	0.197925	0.197964	0.198006	0.198051	0.198098	0.198147	0.198198	0.198251	0.198306	0.198363	0.198421	0.198481	0.198542	0.198603	0.198666	0.198729	0.198793	0.198858	0.198923	0.198988	0.199053	0.199119	0.199184	0.199249	0.199315	0.19938	0.199445	0.199511	0.199576	0.199641	0.199707	0.199772	0.199838	0.199903	0.199968	0.200034	0.200099	0.200164	0.20023	0.200295	0.20036	0.200426	0.200491	0.200556	0.200622	0.200687	0.200752	0.200818
0.198443	0.198477	0.198514	0.198554	0.198597	0.198642	0.198689	0.198739	0.198791	0.198845	0.1989	0.198958	0.199017	0.199077	0.199138	0.199201	0.199264	0.199328	0.199393	0.199458	0.199524	0.19959	0.199656	0.199722	0.199788	0.199854	0.19992	0.199986	0.200053	0.200119	0.200185	0.200251	0.200317	0.200383	0.200449	0.200515	0.200581	0.200647	0.200713	0.20078	0.200846	0.200912	0.200978	0.201044	0.20111	0.201176	0.201242	0.201308	0.201374	0.201441
0.199039	0.199074	0.199111	0.199151	0.199194	0.19924	0.199288	0.199338	0.199391	0.199445	0.199501	0.199559	0.199619	0.19968	0.199742	0.199805	0.199869	0.199934	0.199999	0.200065	0.200132	0.200198	0.200265	0.200332	0.200399	0.200466	0.200533	0.200599	0.200666	0.200733	0.2008	0.200867	0.200934	0.201	0.201067	0.201134	0.201201	0.201268	0.201335	0.201401	0.201468	0.201535	0.201602	0.201669	0.201736	0.201802	0.201869	0.201936	0.202003	0.20207
0.199643	0.199678	0.199716	0.199757	0.1998	0.199846	0.199894	0.199945	0.199998	0.200053	0.20011	0.200169	0.200229	0.200291	0.200353	0.200417	0.200482	0.200547	0.200613	0.20068	0.200747	0.200815	0.200882	0.20095	0.201017	0.201085	0.201153	0.20122	0.201288	0.201355	0.201423	0.20149	0.201558	0.201625	0.201693	0.20176	0.201828	0.201896	0.201963	0.202031	0.202098	0.202166	0.202233	0.202301	0.202368	0.202436	0.202503	0.202571	0.202638	0.202706
0.200256	0.200291	0.20033	0.200371	0.200415	0.200461	0.20051	0.200562	0.200615	0.200671	0.200728	0.200787	0.200848	0.20091	0.200974	0.201038	0.201104	0.20117	0.201237	0.201304	0.201372	0.20144	0.201508	0.201576	0.201645	0.201713	0.201781	0.201849	0.201918	0.201986	0.202054	0.202122	0.202191	0.202259	0.202327	0.202395	0.202463	0.202532	0.2026	0.202668	0.202736	0.202805	0.202873	0.202941	0.203009	0.203077	0.203146	0.203214	0.203282	0.20335
0.200879	0.200915	0.200954	0.200995	0.20104	0.201087	0.201136	0.201188	0.201242	0.201298	0.201356	0.201416	0.201477	0.20154	0.201604	0.201669	0.201735	0.201802	0.201869	0.201937	0.202006	0.202075	0.202144	0.202213	0.202282	0.20235	0.202419	0.202488	0.202557	0.202626	0.202695	0.202764	0.202833	0.202902	0.20297	0.203039	0.203108	0.203177	0.203246	0.203315	0.203384	0.203453	0.203522	0.20359	0.203659	0.203728	0.203797	0.203866	0.203935	0.204004
0.201514	0.20155	0.201589	0.201631	0.201676	0.201723	0.201773	0.201825	0.20188	0.201937	0.201995	0.202056	0.202117	0.202181	0.202245	0.202311	0.202378	0.202445	0.202513	0.202582	0.202651	0.20272	0.20279	0.202859	0.202929	0.202999	0.203068	0.203138	0.203207	0.203277	0.203346	0.203416	0.203485	0.203555	0.203624	0.203694	0.203763	0.203833	0.203902	0.203972	0.204041	0.204111	0.20418	0.20425	0.204319	0.204389	0.204458	0.204528	0.204598	0.204667
0.202161	0.202197	0.202237	0.202279	0.202324	0.202372	0.202422	0.202475	0.20253	0.202587	0.202646	0.202707	0.202769	0.202833	0.202898	0.202965	0.203032	0.2031	0.203169	0.203238	0.203308	0.203378	0.203448	0.203518	0.203588	0.203658	0.203728	0.203798	0.203868	0.203939	0.204009	0.204079	0.204149	0.204219	0.204289	0.204359	0.204429	0.2045	0.20457	0.20464	0.20471	0.20478	0.20485	0.20492	0.20499	0.205061	0.205131	0.205201	0.205271	0.205341
0.202821	0.202857	0.202897	0.20294	0.202985	0.203033	0.203084	0.203137	0.203193	0.20325	0.20331	0.203371	0.203434	0.203499	0.203564	0.203631	0.203699	0.203767	0.203837	0.203906	0.203977	0.204047	0.204118	0.204189	0.20426	0.20433	0.204401	0.204472	0.204542	0.204613	0.204684	0.204754	0.204825	0.204896	0.204966	0.205037	0.205108	0.205178	0.205249	0.20532	0.205391	0.205461	0.205532	0.205603	0.205673	0.205744	0.205815	0.205885	0.205956	0.206027
0.203495	0.203532	0.203572	0.203615	0.203661	0.203709	0.20376	0.203814	0.20387	0.203928	0.203988	0.20405	0.204113	0.204178	0.204244	0.204311	0.20438	0.204449	0.204518	0.204589	0.204659	0.204731	0.204802	0.204873	0.204944	0.205016	0.205087	0.205158	0.205229	0.2053	0.205372	0.205443	0.205514	0.205585	0.205657	0.205728	0.205799	0.20587	0.205941	0.206013	0.206084	0.206155	0.206226	0.206298	0.206369	0.20644	0.206511	0.206582	0.206654	0.206725
0.204184	0.204221	0.204261	0.204305	0.204351	0.204399	0.204451	0.204505	0.204561	0.20462	0.20468	0.204742	0.204806	0.204872	0.204938	0.205006	0.205075	0.205144	0.205214	0.205285	0.205356	0.205428	0.2055	0.205572	0.205643	0.205715	0.205787	0.205858	0.20593	0.206002	0.206074	0.206145	0.206217	0.206289	0.20636	0.206432	0.206504	0.206576	0.206647	0.206719	0.206791	0.206862	0.206934	0.207006	0.207078	0.207149	0.207221	0.207293	0.207364	0.207436
0.204888	0.204926	0.204966	0.20501	0.205056	0.205105	0.205157	0.205212	0.205268	0.205327	0.205388	0.20545	0.205515	0.20558	0.205647	0.205716	0.205785	0.205855	0.205925	0.205997	0.206068	0.206141	0.206213	0.206285	0.206357	0.206429	0.206501	0.206574	0.206646	0.206718	0.20679	0.206862	0.206934	0.207007	0.207079	0.207151	0.207223	0.207295	0.207367	0.207439	0.207512	0.207584	0.207656	0.207728	0.2078	0.207872	0.207945	0.208017	0.208089	0.208161
0.205609	0.205647	0.205688	0.205731	0.205778	0.205827	0.20588	0.205934	0.205991	0.20605	0.206111	0.206174	0.206239	0.206305	0.206373	0.206441	0.206511	0.206581	0.206652	0.206724	0.206796	0.206868	0.206941	0.207014	0.207086	0.207159	0.207231	0.207304	0.207376	0.207449	0.207522	0.207594	0.207667	0.207739	0.207812	0.207884	0.207957	0.20803	0.208102	0.208175	0.208247	0.20832	0.208392	0.208465	0.208538	0.20861	0.208683	0.208755	0.208828	0.2089
0.206346	0.206384	0.206425	0.206469	0.206516	0.206566	0.206618	0.206673	0.20673	0.20679	0.206851	0.206915	0.20698	0.207046	0.207114	0.207183	0.207253	0.207323	0.207395	0.207467	0.207539	0.207612	0.207685	0.207758	0.207831	0.207904	0.207977	0.20805	0.208123	0.208196	0.208269	0.208342	0.208414	0.208487	0.20856	0.208633	0.208706	0.208779	0.208852	0.208925	0.208998	0.209071	0.209144	0.209217	0.20929	0.209363	0.209436	0.209508	0.209581	0.209654
0.207101	0.207139	0.20718	0.207224	0.207271	0.207321	0.207374	0.207429	0.207486	0.207546	0.207608	0.207671	0.207737	0.207803	0.207871	0.207941	0.208011	0.208082	0.208154	0.208226	0.208299	0.208372	0.208445	0.208519	0.208592	0.208665	0.208738	0.208812	0.208885	0.208958	0.209031	0.209105	0.209178	0.209251	0.209324	0.209398	0.209471	0.209544	0.209617	0.209691	0.209764	0.209837	0.20991	0.209984	0.210057	0.21013	0.210203	0.210277	0.21035	0.210423
0.207872	0.20791	0.207952	0.207996	0.208043	0.208093	0.208146	0.208201	0.208259	0.208319	0.208381	0.208445	0.20851	0.208577	0.208646	0.208715	0.208786	0.208857	0.208929	0.209002	0.209075	0.209148	0.209222	0.209295	0.209369	0.209442	0.209516	0.209589	0.209663	0.209736	0.20981	0.209883	0.209957	0.210031	0.210104	0.210178	0.210251	0.210325	0.210398	0.210472	0.210545	0.210619	0.210692	0.210766	0.210839	0.210913	0.210987	0.21106	0.211134	0.211207
0.20866	0.208699	0.20874	0.208785	0.208832	0.208882	0.208935	0.208991	0.209049	0.209109	0.209171	0.209235	0.209301	0.209368	0.209436	0.209506	0.209577	0.209648	0.20972	0.209793	0.209867	0.20994	0.210014	0.210088	0.210162	0.210236	0.210309	0.210383	0.210457	0.210531	0.210604	0.210678	0.210752	0.210826	0.210899	0.210973	0.211047	0.211121	0.211194	0.211268	0.211342	0.211416	0.21149	0.211563	0.211637	0.211711	0.211785	0.211858	0.211932	0.212006
0.209465	0.209504	0.209545	0.20959	0.209637	0.209688	0.209741	0.209797	0.209855	0.209915	0.209977	0.210041	0.210107	0.210175	0.210243	0.210313	0.210384	0.210456	0.210528	0.210601	0.210675	0.210749	0.210823	0.210897	0.210971	0.211045	0.211119	0.211192	0.211266	0.21134	0.211414	0.211488	0.211562	0.211636	0.21171	0.211784	0.211858	0.211932	0.212006	0.21208	0.212154	0.212228	0.212302	0.212376	0.21245	0.212524	0.212598	0.212672	0.212746	0.21282
0.210287	0.210325	0.210367	0.210412	0.210459	0.21051	0.210563	0.210619	0.210677	0.210737	0.2108	0.210864	0.21093	0.210997	0.211066	0.211136	0.211207	0.211279	0.211352	0.211425	0.211499	0.211573	0.211647	0.211721	0.211795	0.211869	0.211943	0.212017	0.212091	0.212165	0.21224	0.212314	0.212388	0.212462	0.212536	0.21261	0.212684	0.212758	0.212832	0.212906	0.212981	0.213055	0.213129	0.213203	0.213277	0.213351	0.213425	0.213499	0.213573	0.213648
0.211124	0.211162	0.211204	0.211249	0.211296	0.211347	0.2114	0.211456	0.211514	0.211575	0.211637	0.211702	0.211768	0.211836	0.211904	0.211975	0.212046	0.212118	0.21219	0.212264	0.212337	0.212412	0.212486	0.21256	0.212634	0.212708	0.212783	0.212857	0.212931	0.213005	0.213079	0.213154	0.213228	0.213302	0.213376	0.21345	0.213525	0.213599	0.213673	0.213747	0.213822	0.213896	0.21397	0.214044	0.214118	0.214193	0.214267	0.214341	0.214415	0.214489
0.211976	0.212015	0.212056	0.212101	0.212149	0.212199	0.212253	0.212309	0.212367	0.212428	0.21249	0.212555	0.212621	0.212688	0.212757	0.212828	0.212899	0.212971	0.213043	0.213117	0.213191	0.213265	0.213339	0.213414	0.213488	0.213562	0.213636	0.213711	0.213785	0.213859	0.213933	0.214008	0.214082	0.214156	0.214231	0.214305	0.214379	0.214453	0.214528	0.214602	0.214676	0.21475	0.214825	0.214899	0.214973	0.215048	0.215122	0.215196	0.21527	0.215345
0.212843	0.212881	0.212923	0.212968	0.213016	0.213066	0.213119	0.213175	0.213234	0.213294	0.213357	0.213421	0.213488	0.213555	0.213624	0.213694	0.213766	0.213838	0.21391	0.213984	0.214058	0.214132	0.214206	0.214281	0.214355	0.214429	0.214504	0.214578	0.214652	0.214726	0.214801	0.214875	0.214949	0.215024	0.215098	0.215172	0.215247	0.215321	0.215395	0.21547	0.215544	0.215618	0.215692	0.215767	0.215841	0.215915	0.21599	0.216064	0.216138	0.216213
0.213723	0.213761	0.213803	0.213848	0.213896	0.213946	0.213999	0.214055	0.214114	0.214174	0.214237	0.214301	0.214368	0.214435	0.214504	0.214574	0.214646	0.214718	0.21479	0.214864	0.214938	0.215012	0.215086	0.215161	0.215235	0.215309	0.215383	0.215458	0.215532	0.215606	0.215681	0.215755	0.215829	0.215904	0.215978	0.216052	0.216126	0.216201	0.216275	0.216349	0.216424	0.216498	0.216572	0.216647	0.216721	0.216795	0.216869	0.216944	0.217018	0.217092
0.214615	0.214654	0.214696	0.21474	0.214788	0.214839	0.214892	0.214948	0.215006	0.215067	0.215129	0.215194	0.21526	0.215327	0.215396	0.215467	0.215538	0.21561	0.215682	0.215756	0.21583	0.215904	0.215978	0.216052	0.216127	0.216201	0.216275	0.216349	0.216424	0.216498	0.216572	0.216646	0.216721	0.216795	0.216869	0.216944	0.217018	0.217092	0.217166	0.217241	0.217315	0.217389	0.217463	0.217538	0.217612	0.217686	0.21776	0.217835	0.217909	0.217983
0.215519	0.215558	0.215599	0.215644	0.215692	0.215742	0.215796	0.215851	0.21591	0.21597	0.216033	0.216097	0.216163	0.216231	0.2163	0.21637	0.216441	0.216513	0.216585	0.216659	0.216733	0.216807	0.216881	0.216955	0.217029	0.217104	0.217178	0.217252	0.217326	0.2174	0.217474	0.217549	0.217623	0.217697	0.217771	0.217845	0.21792	0.217994	0.218068	0.218142	0.218216	0.218291	0.218365	0.218439	0.218513	0.218587	0.218662	0.218736	0.21881	0.218884
0.216434	0.216472	0.216514	0.216559	0.216606	0.216657	0.21671	0.216766	0.216824	0.216884	0.216947	0.217011	0.217077	0.217144	0.217213	0.217283	0.217354	0.217426	0.217499	0.217572	0.217645	0.21772	0.217794	0.217868	0.217942	0.218016	0.21809	0.218164	0.218238	0.218312	0.218386	0.218461	0.218535	0.218609	0.218683	0.218757	0.218831	0.218905	0.218979	0.219053	0.219127	0.219202	0.219276	0.21935	0.219424	0.219498	0.219572	0.219646	0.21972	0.219794
0.217358	0.217396	0.217438	0.217482	0.21753	0.21758	0.217633	0.217689	0.217747	0.217807	0.21787	0.217934	0.218	0.218067	0.218136	0.218206	0.218277	0.218348	0.218421	0.218494	0.218567	0.218641	0.218715	0.218789	0.218863	0.218937	0.219011	0.219085	0.219159	0.219233	0.219307	0.219381	0.219455	0.219529	0.219603	0.219677	0.219751	0.219825	0.219899	0.219973	0.220047	0.220121	0.220195	0.220269	0.220343	0.220417	0.220491	0.220565	0.220639	0.220713
0.21829	0.218328	0.21837	0.218414	0.218462	0.218512	0.218565	0.218621	0.218679	0.218739	0.218801	0.218865	0.218931	0.218998	0.219067	0.219137	0.219207	0.219279	0.219351	0.219424	0.219498	0.219571	0.219645	0.219719	0.219793	0.219867	0.219941	0.220014	0.220088	0.220162	0.220236	0.22031	0.220384	0.220457	0.220531	0.220605	0.220679	0.220753	0.220827	0.220901	0.220974	0.221048	0.221122	0.221196	0.22127	0.221344	0.221417	0.221491	0.221565	0.221639
0.21923	0.219268	0.21931	0.219354	0.219401	0.219452	0.219504	0.21956	0.219618	0.219678	0.21974	0.219804	0.219869	0.219937	0.220005	0.220075	0.220145	0.220217	0.220289	0.220362	0.220435	0.220508	0.220582	0.220656	0.22073	0.220803	0.220877	0.220951	0.221024	0.221098	0.221172	0.221245	0.221319	0.221393	0.221466	0.22154	0.221614	0.221687	0.221761	0.221835	0.221908	0.221982	0.222056	0.222129	0.222203	0.222277	0.22235	0.222424	0.222498	0.222571
0.220176	0.220215	0.220256	0.2203	0.220347	0.220397	0.22045	0.220505	0.220563	0.220623	0.220685	0.220749	0.220814	0.220881	0.22095	0.221019	0.221089	0.221161	0.221233	0.221305	0.221378	0.221452	0.221525	0.221599	0.221672	0.221746	0.221819	0.221893	0.221966	0.22204	0.222113	0.222187	0.22226	0.222334	0.222407	0.222481	0.222554	0.222628	0.222701	0.222775	0.222848	0.222922	0.222995	0.223069	0.223142	0.223216	0.223289	0.223363	0.223436	0.22351
0.221128	0.221166	0.221208	0.221252	0.221299	0.221349	0.221401	0.221457	0.221514	0.221574	0.221636	0.221699	0.221765	0.221831	0.2219	0.221969	0.222039	0.22211	0.222182	0.222254	0.222327	0.2224	0.222474	0.222547	0.22262	0.222694	0.222767	0.22284	0.222914	0.222987	0.22306	0.223134	0.223207	0.22328	0.223353	0.223427	0.2235	0.223573	0.223647	0.22372	0.223793	0.223867	0.22394	0.224013	0.224087	0.22416	0.224233	0.224306	0.22438	0.224453
0.222085	0.222123	0.222164	0.222208	0.222255	0.222305	0.222358	0.222413	0.22247	0.22253	0.222591	0.222655	0.22272	0.222786	0.222854	0.222923	0.222993	0.223064	0.223136	0.223208	0.223281	0.223354	0.223427	0.2235	0.223573	0.223646	0.223719	0.223792	0.223865	0.223939	0.224012	0.224085	0.224158	0.224231	0.224304	0.224377	0.22445	0.224523	0.224596	0.22467	0.224743	0.224816	0.224889	0.224962	0.225035	0.225108	0.225181	0.225254	0.225328	0.225401
0.223046	0.223084	0.223125	0.223169	0.223216	0.223265	0.223318	0.223373	0.22343	0.223489	0.223551	0.223614	0.223679	0.223745	0.223813	0.223882	0.223952	0.224022	0.224094	0.224166	0.224238	0.224311	0.224384	0.224457	0.22453	0.224603	0.224675	0.224748	0.224821	0.224894	0.224967	0.22504	0.225113	0.225186	0.225259	0.225331	0.225404	0.225477	0.22555	0.225623	0.225696	0.225769	0.225842	0.225915	0.225987	0.22606	0.226133	0.226206	0.226279	0.226352
0.224011	0.224048	0.224089	0.224133	0.22418	0.224229	0.224281	0.224336	0.224393	0.224452	0.224514	0.224577	0.224641	0.224708	0.224775	0.224844	0.224913	0.224984	0.225055	0.225127	0.225199	0.225272	0.225344	0.225417	0.22549	0.225562	0.225635	0.225708	0.22578	0.225853	0.225926	0.225998	0.226071	0.226144	0.226216	0.226289	0.226361	0.226434	0.226507	0.226579	0.226652	0.226725	0.226797	0.22687	0.226943	0.227015	0.227088	0.227161	0.227233	0.227306
0.224978	0.225016	0.225056	0.2251	0.225147	0.225196	0.225248	0.225302	0.225359	0.225418	0.225479	0.225542	0.225607	0.225673	0.22574	0.225808	0.225878	0.225948	0.226019	0.22609	0.226162	0.226235	0.226307	0.22638	0.226452	0.226525	0.226597	0.226669	0.226742	0.226814	0.226887	0.226959	0.227032	0.227104	0.227176	0.227249	0.227321	0.227394	0.227466	0.227539	0.227611	0.227683	0.227756	0.227828	0.227901	0.227973	0.228046	0.228118	0.22819	0.228263
0.225948	0.225985	0.226026	0.226069	0.226116	0.226165	0.226217	0.226271	0.226328	0.226387	0.226447	0.22651	0.226574	0.22664	0.226707	0.226775	0.226845	0.226915	0.226985	0.227057	0.227128	0.2272	0.227273	0.227345	0.227417	0.227489	0.227561	0.227634	0.227706	0.227778	0.22785	0.227922	0.227995	0.228067	0.228139	0.228211	0.228283	0.228356	0.228428	0.2285	0.228572	0.228644	0.228716	0.228789	0.228861	0.228933	0.229005	0.229077	0.22915	0.229222
0.226918	0.226955	0.226996	0.227039	0.227085	0.227134	0.227186	0.22724	0.227297	0.227355	0.227416	0.227478	0.227542	0.227608	0.227675	0.227743	0.227812	0.227881	0.227952	0.228023	0.228094	0.228166	0.228238	0.22831	0.228382	0.228454	0.228526	0.228598	0.22867	0.228742	0.228814	0.228886	0.228958	0.22903	0.229102	0.229174	0.229246	0.229318	0.22939	0.229461	0.229533	0.229605	0.229677	0.229749	0.229821	0.229893	0.229965	0.230037	0.230109	0.230181
0.227888	0.227925	0.227965	0.228009	0.228055	0.228104	0.228155	0.228209	0.228265	0.228324	0.228384	0.228446	0.22851	0.228576	0.228642	0.22871	0.228779	0.228848	0.228918	0.228989	0.229061	0.229132	0.229204	0.229276	0.229347	0.229419	0.229491	0.229563	0.229634	0.229706	0.229778	0.229849	0.229921	0.229993	0.230065	0.230136	0.230208	0.23028	0.230351	0.230423	0.230495	0.230567	0.230638	0.23071	0.230782	0.230853	0.230925	0.230997	0.231068	0.23114
0.228858	0.228895	0.228935	0.228978	0.229024	0.229073	0.229124	0.229178	0.229234	0.229292	0.229353	0.229415	0.229478	0.229543	0.22961	0.229677	0.229746	0.229815	0.229885	0.229956	0.230027	0.230098	0.23017	0.230241	0.230313	0.230384	0.230456	0.230527	0.230599	0.23067	0.230741	0.230813	0.230884	0.230956	0.231027	0.231099	0.23117	0.231242	0.231313	0.231385	0.231456	0.231528	0.231599	0.231671	0.231742	0.231814	0.231885	0.231956	0.232028	0.232099
0.229828	0.229865	0.229905	0.229948	0.229994	0.230042	0.230093	0.230147	0.230203	0.230261	0.230321	0.230383	0.230446	0.230511	0.230577	0.230645	0.230713	0.230782	0.230852	0.230922	0.230993	0.231064	0.231135	0.231207	0.231278	0.231349	0.23142	0.231492	0.231563	0.231634	0.231705	0.231776	0.231848	0.231919	0.23199	0.232061	0.232133	0.232204	0.232275	0.232346	0.232418	0.232489	0.23256	0.232631	0.232702	0.232774	0.232845	0.232916	0.232987	0.233059
0.230798	0.230835	0.230875	0.230918	0.230963	0.231012	0.231063	0.231116	0.231172	0.23123	0.231289	0.231351	0.231414	0.231479	0.231545	0.231612	0.23168	0.231749	0.231818	0.231888	0.231959	0.23203	0.232101	0.232172	0.232243	0.232314	0.232385	0.232456	0.232527	0.232598	0.232669	0.23274	0.232811	0.232882	0.232953	0.233024	0.233095	0.233166	0.233237	0.233308	0.233379	0.23345	0.233521	0.233592	0.233663	0.233734	0.233805	0.233876	0.233947	0.234018
0.231768	0.231805	0.231845	0.231887	0.231933	0.231981	0.232032	0.232085	0.232141	0.232198	0.232258	0.232319	0.232382	0.232447	0.232512	0.232579	0.232647	0.232716	0.232785	0.232855	0.232925	0.232996	0.233067	0.233137	0.233208	0.233279	0.23335	0.23342	0.233491	0.233562	0.233633	0.233703	0.233774	0.233845	0.233916	0.233986	0.234057	0.234128	0.234199	0.234269	0.23434	0.234411	0.234482	0.234552	0.234623	0.234694	0.234765	0.234836	0.234906	0.234977
0.232738	0.232775	0.232814	0.232857	0.232902	0.23295	0.233001	0.233054	0.233109	0.233167	0.233226	0.233287	0.23335	0.233415	0.23348	0.233547	0.233614	0.233683	0.233752	0.233821	0.233891	0.233962	0.234032	0.234103	0.234173	0.234244	0.234314	0.234385	0.234455	0.234526	0.234596	0.234667	0.234737	0.234808	0.234879	0.234949	0.23502	0.23509	0.235161	0.235231	0.235302	0.235372	0.235443	0.235513	0.235584	0.235654	0.235725	0.235795	0.235866	0.235936
0.233708	0.233745	0.233784	0.233827	0.233872	0.23392	0.23397	0.234023	0.234078	0.234135	0.234195	0.234256	0.234318	0.234382	0.234448	0.234514	0.234581	0.234649	0.234718	0.234788	0.234857	0.234928	0.234998	0.235068	0.235139	0.235209	0.235279	0.235349	0.23542	0.23549	0.23556	0.23563	0.235701	0.235771	0.235841	0.235912	0.235982	0.236052	0.236122	0.236193	0.236263	0.236333	0.236403	0.236474	0.236544	0.236614	0.236685	0.236755	0.236825	0.236895
0.234678	0.234715	0.234754	0.234797	0.234842	0.234889	0.23494	0.234992	0.235047	0.235104	0.235163	0.235224	0.235286	0.23535	0.235415	0.235481	0.235549	0.235616	0.235685	0.235754	0.235824	0.235894	0.235964	0.236034	0.236104	0.236174	0.236244	0.236314	0.236384	0.236454	0.236524	0.236594	0.236664	0.236734	0.236804	0.236874	0.236945	0.237015	0.237085	0.237155	0.237225	0.237295	0.237365	0.237435	0.237505	0.237575	0.237645	0.237715	0.237785	0.237855
0.235649	0.235685	0.235725	0.235767	0.235812	0.235859	0.235909	0.235962	0.236017	0.236074	0.236132	0.236193	0.236255	0.236319	0.236384	0.23645	0.236516	0.236584	0.236652	0.236721	0.236791	0.236861	0.23693	0.237	0.23707	0.23714	0.23721	0.237279	0.237349	0.237419	0.237489	0.237559	0.237628	0.237698	0.237768	0.237838	0.237908	0.237978	0.238047	0.238117	0.238187	0.238257	0.238327	0.238396	0.238466	0.238536	0.238606	0.238676	0.238745	0.238815
0.23662	0.236656	0.236696	0.236738	0.236782	0.23683	0.23688	0.236932	0.236987	0.237043	0.237102	0.237162	0.237224	0.237288	0.237352	0.237418	0.237485	0.237552	0.23762	0.237689	0.237758	0.237828	0.237897	0.237967	0.238037	0.238106	0.238176	0.238245	0.238315	0.238385	0.238454	0.238524	0.238593	0.238663	0.238733	0.238802	0.238872	0.238941	0.239011	0.23908	0.23915	0.23922	0.239289	0.239359	0.239428	0.239498	0.239568	0.239637	0.239707	0.239776
0.237592	0.237628	0.237667	0.237709	0.237753	0.237801	0.23785	0.237903	0.237957	0.238014	0.238072	0.238132	0.238194	0.238257	0.238322	0.238387	0.238454	0.238521	0.238589	0.238657	0.238726	0.238796	0.238865	0.238935	0.239004	0.239073	0.239143	0.239212	0.239281	0.239351	0.23942	0.23949	0.239559	0.239628	0.239698	0.239767	0.239836	0.239906	0.239975	0.240045	0.240114	0.240183	0.240253	0.240322	0.240391	0.240461	0.24053	0.2406	0.240669	0.240738
0.238564	0.2386	0.238639	0.238681	0.238725	0.238772	0.238822	0.238874	0.238928	0.238985	0.239043	0.239103	0.239165	0.239228	0.239292	0.239357	0.239424	0.239491	0.239558	0.239627	0.239695	0.239765	0.239834	0.239903	0.239972	0.240041	0.24011	0.24018	0.240249	0.240318	0.240387	0.240456	0.240526	0.240595	0.240664	0.240733	0.240802	0.240871	0.240941	0.24101	0.241079	0.241148	0.241217	0.241287	0.241356	0.241425	0.241494	0.241563	0.241632	0.241702
0.239537	0.239573	0.239612	0.239653	0.239698	0.239745	0.239794	0.239846	0.2399	0.239957	0.240015	0.240075	0.240136	0.240199	0.240263	0.240328	0.240394	0.240461	0.240529	0.240597	0.240665	0.240734	0.240803	0.240872	0.240941	0.24101	0.241079	0.241148	0.241217	0.241286	0.241355	0.241424	0.241493	0.241562	0.241631	0.2417	0.241769	0.241838	0.241907	0.241976	0.242045	0.242114	0.242183	0.242252	0.242321	0.24239	0.242459	0.242528	0.242597	0.242666
0.240511	0.240547	0.240586	0.240627	0.240671	0.240718	0.240767	0.240819	0.240873	0.240929	0.240987	0.241047	0.241108	0.241171	0.241235	0.2413	0.241366	0.241433	0.2415	0.241568	0.241636	0.241705	0.241774	0.241843	0.241912	0.241981	0.242049	0.242118	0.242187	0.242256	0.242325	0.242393	0.242462	0.242531	0.2426	0.242669	0.242738	0.242806	0.242875	0.242944	0.243013	0.243082	0.24315	0.243219	0.243288	0.243357	0.243426	0.243495	0.243563	0.243632
0.241486	0.241522	0.24156	0.241602	0.241646	0.241693	0.241742	0.241793	0.241847	0.241903	0.241961	0.242021	0.242082	0.242145	0.242208	0.242273	0.242339	0.242405	0.242473	0.242541	0.242609	0.242677	0.242746	0.242815	0.242883	0.242952	0.243021	0.243089	0.243158	0.243227	0.243295	0.243364	0.243433	0.243501	0.24357	0.243639	0.243707	0.243776	0.243845	0.243913	0.243982	0.244051	0.244119	0.244188	0.244257	0.244325	0.244394	0.244463	0.244531	0.2446
0.242462	0.242498	0.242536	0.242577	0.242621	0.242668	0.242717	0.242769	0.242823	0.242878	0.242936	0.242996	0.243057	0.243119	0.243183	0.243248	0.243313	0.24338	0.243447	0.243514	0.243583	0.243651	0.24372	0.243788	0.243857	0.243925	0.243994	0.244062	0.244131	0.244199	0.244268	0.244336	0.244405	0.244474	0.244542	0.244611	0.244679	0.244748	0.244816	0.244885	0.244953	0.245022	0.24509	0.245159	0.245227	0.245296	0.245364	0.245433	0.245502	0.24557
0.243439	0.243475	0.243513	0.243554	0.243598	0.243645	0.243694	0.243746	0.243799	0.243855	0.243913	0.243972	0.244033	0.244095	0.244159	0.244224	0.244289	0.244355	0.244422	0.24449	0.244558	0.244627	0.244695	0.244763	0.244832	0.2449	0.244969	0.245037	0.245105	0.245174	0.245242	0.245311	0.245379	0.245448	0.245516	0.245584	0.245653	0.245721	0.24579	0.245858	0.245927	0.245995	0.246063	0.246132	0.2462	0.246269	0.246337	0.246405	0.246474	0.246542
0.244418	0.244453	0.244492	0.244533	0.244577	0.244623	0.244672	0.244724	0.244778	0.244833	0.244891	0.24495	0.245011	0.245073	0.245137	0.245201	0.245267	0.245333	0.2454	0.245467	0.245535	0.245604	0.245672	0.24574	0.245809	0.245877	0.245945	0.246014	0.246082	0.24615	0.246219	0.246287	0.246355	0.246424	0.246492	0.24656	0.246629	0.246697	0.246765	0.246834	0.246902	0.24697	0.247039	0.247107	0.247175	0.247244	0.247312	0.24738	0.247449	0.247517
0.245398	0.245434	0.245472	0.245513	0.245557	0.245604	0.245653	0.245704	0.245757	0.245813	0.245871	0.24593	0.245991	0.246053	0.246116	0.246181	0.246246	0.246312	0.246379	0.246447	0.246515	0.246583	0.246651	0.24672	0.246788	0.246856	0.246924	0.246993	0.247061	0.247129	0.247197	0.247266	0.247334	0.247402	0.247471	0.247539	0.247607	0.247675	0.247744	0.247812	0.24788	0.247949	0.248017	0.248085	0.248153	0.248222	0.24829	0.248358	0.248426	0.248495
0.24638	0.246416	0.246454	0.246495	0.246539	0.246585	0.246634	0.246686	0.246739	0.246795	0.246852	0.246912	0.246972	0.247035	0.247098	0.247163	0.247228	0.247294	0.247361	0.247428	0.247496	0.247564	0.247633	0.247701	0.247769	0.247837	0.247906	0.247974	0.248042	0.24811	0.248179	0.248247	0.248315	0.248383	0.248452	0.24852	0.248588	0.248656	0.248725	0.248793	0.248861	0.248929	0.248998	0.249066	0.249134	0.249202	0.249271	0.249339	0.249407	0.249475
0.247364	0.247399	0.247438	0.247479	0.247523	0.247569	0.247618	0.24767	0.247723	0.247779	0.247836	0.247896	0.247956	0.248018	0.248082	0.248146	0.248212	0.248278	0.248345	0.248412	0.24848	0.248548	0.248617	0.248685	0.248753	0.248821	0.24889	0.248958	0.249026	0.249094	0.249163	0.249231	0.249299	0.249367	0.249436	0.249504	0.249572	0.24964	0.249709	0.249777	0.249845	0.249913	0.249982	0.25005	0.250118	0.250186	0.250255	0.250323	0.250391	0.250459
0.24835	0.248385	0.248423	0.248465	0.248509	0.248555	0.248604	0.248655	0.248709	0.248765	0.248822	0.248882	0.248942	0.249005	0.249068	0.249133	0.249198	0.249264	0.249331	0.249399	0.249466	0.249535	0.249603	0.249671	0.24974	0.249808	0.249876	0.249945	0.250013	0.250081	0.250149	0.250218	0.250286	0.250354	0.250423	0.250491	0.250559	0.250628	0.250696	0.250764	0.250832	0.250901	0.250969	0.251037	0.251106	0.251174	0.251242	0.251311	0.251379	0.251447
0.249337	0.249373	0.249411	0.249453	0.249497	0.249543	0.249592	0.249644	0.249697	0.249753	0.249811	0.24987	0.249931	0.249993	0.250057	0.250121	0.250187	0.250253	0.25032	0.250388	0.250456	0.250524	0.250592	0.250661	0.250729	0.250797	0.250866	0.250934	0.251003	0.251071	0.251139	0.251208	0.251276	0.251345	0.251413	0.251481	0.25155	0.251618	0.251686	0.251755	0.251823	0.251892	0.25196	0.252028	0.252097	0.252165	0.252233	0.252302	0.25237	0.252439
0.250327	0.250363	0.250402	0.250443	0.250487	0.250534	0.250583	0.250634	0.250688	0.250744	0.250802	0.250861	0.250922	0.250984	0.251048	0.251113	0.251178	0.251245	0.251312	0.251379	0.251448	0.251516	0.251585	0.251653	0.251722	0.25179	0.251859	0.251927	0.251996	0.252064	0.252133	0.252201	0.25227	0.252338	0.252407	0.252475	0.252544	0.252612	0.25268	0.252749	0.252817	0.252886	0.252954	0.253023	0.253091	0.25316	0.253228	0.253297	0.253365	0.253434
0.25132	0.251355	0.251394	0.251435	0.25148	0.251526	0.251576	0.251627	0.251681	0.251737	0.251795	0.251855	0.251916	0.251978	0.252042	0.252107	0.252173	0.252239	0.252306	0.252374	0.252443	0.252511	0.25258	0.252648	0.252717	0.252786	0.252854	0.252923	0.252992	0.25306	0.253129	0.253198	0.253266	0.253335	0.253404	0.253472	0.253541	0.25361	0.253678	0.253747	0.253816	0.253884	0.253953	0.254022	0.25409	0.254159	0.254228	0.254296	0.254365	0.254433
0.252314	0.25235	0.252389	0.25243	0.252475	0.252522	0.252571	0.252623	0.252677	0.252733	0.252791	0.252851	0.252912	0.252975	0.253039	0.253104	0.25317	0.253237	0.253304	0.253372	0.25344	0.253509	0.253578	0.253647	0.253716	0.253785	0.253854	0.253922	0.253991	0.25406	0.254129	0.254198	0.254267	0.254336	0.254404	0.254473	0.254542	0.254611	0.25468	0.254749	0.254818	0.254886	0.254955	0.255024	0.255093	0.255162	0.255231	0.2553	0.255368	0.255437
0.253311	0.253347	0.253386	0.253428	0.253472	0.253519	0.253569	0.253621	0.253675	0.253732	0.25379	0.25385	0.253911	0.253974	0.254038	0.254104	0.25417	0.254237	0.254305	0.254373	0.254442	0.254511	0.25458	0.254649	0.254718	0.254787	0.254856	0.254925	0.254994	0.255063	0.255133	0.255202	0.255271	0.25534	0.255409	0.255478	0.255547	0.255616	0.255685	0.255754	0.255823	0.255893	0.255962	0.256031	0.2561	0.256169	0.256238	0.256307	0.256376	0.256445
0.254311	0.254347	0.254386	0.254428	0.254473	0.25452	0.25457	0.254622	0.254676	0.254733	0.254791	0.254852	0.254913	0.254977	0.255041	0.255107	0.255173	0.25524	0.255308	0.255377	0.255446	0.255515	0.255584	0.255654	0.255723	0.255793	0.255862	0.255931	0.256001	0.25607	0.25614	0.256209	0.256278	0.256348	0.256417	0.256486	0.256556	0.256625	0.256695	0.256764	0.256833	0.256903	0.256972	0.257042	0.257111	0.25718	0.25725	0.257319	0.257388	0.257458
0.255313	0.255349	0.255388	0.25543	0.255475	0.255523	0.255573	0.255625	0.25568	0.255737	0.255795	0.255856	0.255918	0.255982	0.256046	0.256112	0.256179	0.256247	0.256315	0.256384	0.256453	0.256523	0.256592	0.256662	0.256732	0.256802	0.256871	0.256941	0.257011	0.25708	0.25715	0.25722	0.25729	0.257359	0.257429	0.257499	0.257568	0.257638	0.257708	0.257778	0.257847	0.257917	0.257987	0.258056	0.258126	0.258196	0.258266	0.258335	0.258405	0.258475
0.256317	0.256354	0.256393	0.256435	0.25648	0.256528	0.256578	0.256631	0.256686	0.256743	0.256802	0.256863	0.256926	0.256989	0.257055	0.257121	0.257188	0.257256	0.257324	0.257394	0.257463	0.257533	0.257604	0.257674	0.257744	0.257814	0.257884	0.257954	0.258024	0.258094	0.258164	0.258234	0.258304	0.258374	0.258445	0.258515	0.258585	0.258655	0.258725	0.258795	0.258865	0.258935	0.259005	0.259075	0.259145	0.259216	0.259286	0.259356	0.259426	0.259496
0.257324	0.25736	0.2574	0.257443	0.257488	0.257536	0.257587	0.25764	0.257695	0.257752	0.257812	0.257873	0.257936	0.258	0.258065	0.258132	0.2582	0.258268	0.258337	0.258407	0.258477	0.258547	0.258618	0.258688	0.258759	0.258829	0.2589	0.25897	0.259041	0.259111	0.259182	0.259252	0.259323	0.259393	0.259464	0.259534	0.259605	0.259675	0.259746	0.259816	0.259887	0.259957	0.260028	0.260098	0.260169	0.260239	0.26031	0.26038	0.260451	0.260521
0.258333	0.25837	0.258409	0.258452	0.258498	0.258546	0.258597	0.25865	0.258706	0.258764	0.258824	0.258885	0.258949	0.259013	0.259079	0.259146	0.259214	0.259283	0.259352	0.259422	0.259493	0.259564	0.259635	0.259706	0.259777	0.259848	0.259919	0.25999	0.260061	0.260132	0.260203	0.260274	0.260345	0.260415	0.260486	0.260557	0.260628	0.260699	0.26077	0.260841	0.260912	0.260983	0.261054	0.261125	0.261196	0.261267	0.261338	0.261409	0.26148	0.261551
0.259344	0.259381	0.259421	0.259464	0.25951	0.259559	0.25961	0.259664	0.25972	0.259778	0.259838	0.2599	0.259964	0.260029	0.260095	0.260163	0.260231	0.260301	0.260371	0.260441	0.260512	0.260584	0.260655	0.260727	0.260798	0.260869	0.260941	0.261012	0.261084	0.261155	0.261227	0.261298	0.26137	0.261441	0.261512	0.261584	0.261655	0.261727	0.261798	0.26187	0.261941	0.262013	0.262084	0.262155	0.262227	0.262298	0.26237	0.262441	0.262513	0.262584
0.260357	0.260394	0.260435	0.260478	0.260524	0.260573	0.260625	0.260679	0.260736	0.260794	0.260855	0.260918	0.260982	0.261047	0.261114	0.261182	0.261251	0.261321	0.261391	0.261462	0.261534	0.261606	0.261678	0.26175	0.261822	0.261894	0.261966	0.262038	0.26211	0.262182	0.262254	0.262326	0.262398	0.26247	0.262542	0.262614	0.262686	0.262758	0.26283	0.262902	0.262974	0.263046	0.263117	0.263189	0.263261	0.263333	0.263405	0.263477	0.263549	0.263621
0.261372	0.26141	0.26145	0.261494	0.261541	0.26159	0.261642	0.261697	0.261754	0.261813	0.261874	0.261937	0.262002	0.262068	0.262135	0.262204	0.262273	0.262343	0.262414	0.262486	0.262558	0.262631	0.262703	0.262776	0.262848	0.262921	0.262993	0.263066	0.263139	0.263211	0.263284	0.263356	0.263429	0.263501	0.263574	0.263646	0.263719	0.263791	0.263864	0.263937	0.264009	0.264082	0.264154	0.264227	0.264299	0.264372	0.264444	0.264517	0.264589	0.264662
0.262389	0.262427	0.262468	0.262512	0.262559	0.262609	0.262661	0.262716	0.262774	0.262833	0.262895	0.262958	0.263024	0.26309	0.263158	0.263227	0.263297	0.263368	0.26344	0.263512	0.263585	0.263658	0.263731	0.263804	0.263877	0.263951	0.264024	0.264097	0.26417	0.264243	0.264316	0.264389	0.264463	0.264536	0.264609	0.264682	0.264755	0.264828	0.264901	0.264975	0.265048	0.265121	0.265194	0.265267	0.26534	0.265413	0.265487	0.26556	0.265633	0.265706
0.263407	0.263446	0.263487	0.263531	0.263579	0.263629	0.263682	0.263738	0.263795	0.263856	0.263918	0.263982	0.264048	0.264115	0.264183	0.264253	0.264324	0.264395	0.264467	0.26454	0.264614	0.264687	0.264761	0.264835	0.264909	0.264982	0.265056	0.26513	0.265204	0.265277	0.265351	0.265425	0.265499	0.265573	0.265646	0.26572	0.265794	0.265868	0.265941	0.266015	0.266089	0.266163	0.266236	0.26631	0.266384	0.266458	0.266532	0.266605	0.266679	0.266753
0.264427	0.264466	0.264508	0.264553	0.2646	0.264651	0.264705	0.264761	0.264819	0.26488	0.264942	0.265007	0.265073	0.265141	0.26521	0.26528	0.265352	0.265424	0.265497	0.26557	0.265644	0.265719	0.265793	0.265868	0.265942	0.266016	0.266091	0.266165	0.26624	0.266314	0.266389	0.266463	0.266537	0.266612	0.266686	0.266761	0.266835	0.266909	0.266984	0.267058	0.267133	0.267207	0.267282	0.267356	0.26743	0.267505	0.267579	0.267654	0.267728	0.267803
0.265449	0.265488	0.26553	0.265575	0.265623	0.265675	0.265728	0.265785	0.265844	0.265905	0.265968	0.266034	0.266101	0.266169	0.266239	0.26631	0.266382	0.266454	0.266528	0.266602	0.266677	0.266752	0.266827	0.266902	0.266977	0.267052	0.267127	0.267202	0.267278	0.267353	0.267428	0.267503	0.267578	0.267653	0.267728	0.267803	0.267878	0.267954	0.268029	0.268104	0.268179	0.268254	0.268329	0.268404	0.268479	0.268554	0.268629	0.268705	0.26878	0.268855
0.266471	0.266511	0.266553	0.266599	0.266648	0.266699	0.266754	0.266811	0.26687	0.266932	0.266996	0.267062	0.267129	0.267198	0.267269	0.26734	0.267413	0.267486	0.267561	0.267635	0.267711	0.267787	0.267862	0.267938	0.268014	0.26809	0.268166	0.268241	0.268317	0.268393	0.268469	0.268545	0.26862	0.268696	0.268772	0.268848	0.268924	0.269	0.269075	0.269151	0.269227	0.269303	0.269379	0.269454	0.26953	0.269606	0.269682	0.269758	0.269833	0.269909
0.267495	0.267535	0.267578	0.267624	0.267673	0.267725	0.26778	0.267838	0.267898	0.26796	0.268025	0.268091	0.268159	0.268229	0.2683	0.268372	0.268446	0.26852	0.268595	0.26867	0.268746	0.268823	0.268899	0.268976	0.269052	0.269129	0.269205	0.269282	0.269359	0.269435	0.269512	0.269588	0.269665	0.269741	0.269818	0.269894	0.269971	0.270047	0.270124	0.2702	0.270277	0.270353	0.27043	0.270506	0.270583	0.270659	0.270736	0.270812	0.270889	0.270966
0.26852	0.26856	0.268603	0.26865	0.268699	0.268752	0.268807	0.268866	0.268926	0.268989	0.269054	0.269121	0.26919	0.269261	0.269332	0.269405	0.269479	0.269554	0.26963	0.269706	0.269783	0.26986	0.269938	0.270015	0.270092	0.270169	0.270247	0.270324	0.270401	0.270478	0.270556	0.270633	0.27071	0.270787	0.270865	0.270942	0.271019	0.271096	0.271174	0.271251	0.271328	0.271406	0.271483	0.27156	0.271637	0.271715	0.271792	0.271869	0.271946	0.272024
0.269545	0.269586	0.26963	0.269677	0.269727	0.26978	0.269836	0.269894	0.269956	0.270019	0.270085	0.270153	0.270222	0.270293	0.270366	0.270439	0.270514	0.27059	0.270666	0.270743	0.270821	0.270899	0.270977	0.271055	0.271133	0.271211	0.271289	0.271367	0.271445	0.271523	0.271601	0.271679	0.271757	0.271835	0.271913	0.271991	0.272069	0.272147	0.272225	0.272303	0.272381	0.272459	0.272537	0.272615	0.272693	0.272771	0.272849	0.272927	0.273005	0.273083
0.270571	0.270612	0.270657	0.270704	0.270755	0.270808	0.270865	0.270924	0.270986	0.27105	0.271117	0.271185	0.271255	0.271327	0.2714	0.271474	0.27155	0.271626	0.271703	0.271781	0.27186	0.271938	0.272017	0.272096	0.272175	0.272253	0.272332	0.272411	0.27249	0.272569	0.272647	0.272726	0.272805	0.272884	0.272962	0.273041	0.27312	0.273199	0.273278	0.273356	0.273435	0.273514	0.273593	0.273671	0.27375	0.273829	0.273908	0.273987	0.274065	0.274144
0.271598	0.271639	0.271684	0.271732	0.271783	0.271837	0.271895	0.271954	0.272017	0.272082	0.272149	0.272218	0.272289	0.272361	0.272435	0.27251	0.272586	0.272664	0.272741	0.27282	0.272899	0.272979	0.273058	0.273138	0.273217	0.273297	0.273376	0.273456	0.273536	0.273615	0.273695	0.273774	0.273854	0.273933	0.274013	0.274092	0.274172	0.274251	0.274331	0.274411	0.27449	0.27457	0.274649	0.274729	0.274808	0.274888	0.274967	0.275047	0.275127	0.275206
0.272625	0.272667	0.272712	0.272761	0.272812	0.272867	0.272925	0.272985	0.273048	0.273114	0.273182	0.273251	0.273323	0.273396	0.273471	0.273546	0.273623	0.273701	0.27378	0.273859	0.273939	0.27402	0.2741	0.27418	0.274261	0.274341	0.274421	0.274502	0.274582	0.274662	0.274743	0.274823	0.274903	0.274984	0.275064	0.275144	0.275225	0.275305	0.275385	0.275466	0.275546	0.275626	0.275707	0.275787	0.275867	0.275948	0.276028	0.276108	0.276189	0.276269
0.273653	0.273695	0.273741	0.27379	0.273842	0.273897	0.273956	0.274017	0.27408	0.274146	0.274215	0.274285	0.274357	0.274431	0.274507	0.274583	0.274661	0.27474	0.274819	0.274899	0.27498	0.275061	0.275142	0.275223	0.275304	0.275386	0.275467	0.275548	0.275629	0.27571	0.275791	0.275872	0.275954	0.276035	0.276116	0.276197	0.276278	0.276359	0.27644	0.276521	0.276603	0.276684	0.276765	0.276846	0.276927	0.277008	0.277089	0.27717	0.277252	0.277333
0.274681	0.274724	0.27477	0.274819	0.274872	0.274928	0.274987	0.275048	0.275113	0.275179	0.275248	0.275319	0.275392	0.275467	0.275543	0.275621	0.275699	0.275779	0.275859	0.27594	0.276021	0.276103	0.276185	0.276267	0.276349	0.276431	0.276513	0.276595	0.276677	0.276758	0.27684	0.276922	0.277004	0.277086	0.277168	0.27725	0.277332	0.277414	0.277496	0.277578	0.27766	0.277742	0.277824	0.277905	0.277987	0.278069	0.278151	0.278233	0.278315	0.278397
0.275709	0.275753	0.275799	0.275849	0.275902	0.275958	0.276018	0.27608	0.276145	0.276212	0.276282	0.276354	0.276428	0.276503	0.27658	0.276658	0.276737	0.276817	0.276898	0.27698	0.277062	0.277145	0.277228	0.277311	0.277393	0.277476	0.277559	0.277642	0.277724	0.277807	0.27789	0.277972	0.278055	0.278138	0.278221	0.278303	0.278386	0.278469	0.278552	0.278634	0.278717	0.2788	0.278882	0.278965	0.279048	0.279131	0.279213	0.279296	0.279379	0.279462
0.276738	0.276781	0.276828	0.276878	0.276932	0.276989	0.277049	0.277112	0.277177	0.277246	0.277316	0.277388	0.277463	0.277539	0.277617	0.277695	0.277775	0.277856	0.277938	0.278021	0.278104	0.278187	0.278271	0.278354	0.278438	0.278521	0.278605	0.278688	0.278772	0.278856	0.278939	0.279023	0.279106	0.27919	0.279273	0.279357	0.27944	0.279524	0.279607	0.279691	0.279774	0.279858	0.279941	0.280025	0.280108	0.280192	0.280276	0.280359	0.280443	0.280526
0.277766	0.27781	0.277857	0.277908	0.277962	0.27802	0.27808	0.278144	0.27821	0.278279	0.27835	0.278423	0.278498	0.278575	0.278653	0.278733	0.278814	0.278895	0.278978	0.279061	0.279145	0.279229	0.279314	0.279398	0.279482	0.279567	0.279651	0.279735	0.27982	0.279904	0.279988	0.280073	0.280157	0.280241	0.280326	0.28041	0.280494	0.280579	0.280663	0.280747	0.280832	0.280916	0.281	0.281085	0.281169	0.281253	0.281338	0.281422	0.281506	0.281591
0.278794	0.278838	0.278886	0.278938	0.278992	0.27905	0.279111	0.279175	0.279242	0.279312	0.279383	0.279457	0.279533	0.279611	0.27969	0.27977	0.279852	0.279934	0.280018	0.280102	0.280186	0.280272	0.280357	0.280442	0.280527	0.280612	0.280697	0.280782	0.280867	0.280953	0.281038	0.281123	0.281208	0.281293	0.281378	0.281463	0.281549	0.281634	0.281719	0.281804	0.281889	0.281974	0.282059	0.282144	0.28223	0.282315	0.2824	0.282485	0.28257	0.282655
0.279822	0.279867	0.279915	0.279967	0.280022	0.280081	0.280143	0.280207	0.280275	0.280345	0.280417	0.280492	0.280568	0.280647	0.280726	0.280808	0.28089	0.280973	0.281057	0.281142	0.281228	0.281314	0.2814	0.281486	0.281571	0.281657	0.281743	0.281829	0.281915	0.282001	0.282087	0.282173	0.282259	0.282345	0.282431	0.282517	0.282603	0.282689	0.282775	0.28286	0.282946	0.283032	0.283118	0.283204	0.28329	0.283376	0.283462	0.283548	0.283634	0.28372
0.280851	0.280896	0.280944	0.280997	0.281053	0.281112	0.281174	0.281239	0.281307	0.281378	0.281451	0.281526	0.281604	0.281683	0.281763	0.281845	0.281928	0.282012	0.282097	0.282183	0.282269	0.282356	0.282442	0.282529	0.282616	0.282703	0.282789	0.282876	0.282963	0.28305	0.283136	0.283223	0.28331	0.283397	0.283483	0.28357	0.283657	0.283744	0.28383	0.283917	0.284004	0.28409	0.284177	0.284264	0.284351	0.284437	0.284524	0.284611	0.284698	0.284784
0.281879	0.281924	0.281974	0.282026	0.282083	0.282142	0.282205	0.282271	0.28234	0.282411	0.282485	0.282561	0.282639	0.282718	0.2828	0.282882	0.282966	0.283051	0.283137	0.283223	0.28331	0.283398	0.283485	0.283573	0.28366	0.283748	0.283836	0.283923	0.284011	0.284098	0.284186	0.284273	0.284361	0.284448	0.284536	0.284623	0.284711	0.284798	0.284886	0.284974	0.285061	0.285149	0.285236	0.285324	0.285411	0.285499	0.285586	0.285674	0.285761	0.285849
0.282907	0.282953	0.283003	0.283056	0.283113	0.283173	0.283236	0.283303	0.283372	0.283444	0.283518	0.283595	0.283674	0.283754	0.283836	0.28392	0.284004	0.28409	0.284177	0.284264	0.284352	0.28444	0.284528	0.284617	0.284705	0.284793	0.284882	0.28497	0.285058	0.285147	0.285235	0.285323	0.285412	0.2855	0.285588	0.285677	0.285765	0.285853	0.285942	0.28603	0.286118	0.286207	0.286295	0.286383	0.286472	0.28656	0.286648	0.286737	0.286825	0.286913
0.283935	0.283982	0.284032	0.284086	0.284143	0.284204	0.284268	0.284335	0.284405	0.284477	0.284552	0.28463	0.284709	0.28479	0.284873	0.284957	0.285043	0.285129	0.285216	0.285305	0.285393	0.285482	0.285571	0.285661	0.28575	0.285839	0.285928	0.286017	0.286106	0.286195	0.286284	0.286374	0.286463	0.286552	0.286641	0.28673	0.286819	0.286908	0.286997	0.287087	0.287176	0.287265	0.287354	0.287443	0.287532	0.287621	0.28771	0.2878	0.287889	0.287978
0.284965	0.285011	0.285062	0.285116	0.285174	0.285235	0.2853	0.285367	0.285438	0.285511	0.285587	0.285665	0.285745	0.285827	0.285911	0.285995	0.286082	0.286169	0.286257	0.286346	0.286435	0.286525	0.286615	0.286705	0.286795	0.286885	0.286974	0.287064	0.287154	0.287244	0.287334	0.287424	0.287514	0.287604	0.287694	0.287784	0.287873	0.287963	0.288053	0.288143	0.288233	0.288323	0.288413	0.288503	0.288593	0.288683	0.288773	0.288862	0.288952	0.289042
0.285995	0.286042	0.286093	0.286147	0.286206	0.286267	0.286333	0.286401	0.286472	0.286546	0.286622	0.286701	0.286782	0.286864	0.286948	0.287034	0.287121	0.287209	0.287298	0.287387	0.287477	0.287568	0.287659	0.287749	0.28784	0.287931	0.288021	0.288112	0.288203	0.288293	0.288384	0.288475	0.288565	0.288656	0.288747	0.288837	0.288928	0.289019	0.289109	0.2892	0.289291	0.289381	0.289472	0.289562	0.289653	0.289744	0.289834	0.289925	0.290016	0.290106
0.287026	0.287073	0.287125	0.28718	0.287238	0.287301	0.287366	0.287435	0.287507	0.287581	0.287658	0.287738	0.287819	0.287902	0.287987	0.288073	0.288161	0.28825	0.288339	0.288429	0.28852	0.288612	0.288703	0.288794	0.288886	0.288977	0.289069	0.28916	0.289251	0.289343	0.289434	0.289525	0.289617	0.289708	0.2898	0.289891	0.289982	0.290074	0.290165	0.290257	0.290348	0.290439	0.290531	0.290622	0.290714	0.290805	0.290896	0.290988	0.291079	0.29117
0.288058	0.288106	0.288157	0.288213	0.288272	0.288335	0.288401	0.28847	0.288543	0.288618	0.288695	0.288775	0.288857	0.288941	0.289027	0.289114	0.289202	0.289291	0.289381	0.289472	0.289564	0.289656	0.289748	0.28984	0.289932	0.290024	0.290116	0.290208	0.2903	0.290393	0.290485	0.290577	0.290669	0.290761	0.290853	0.290945	0.291037	0.291129	0.291221	0.291313	0.291405	0.291498	0.29159	0.291682	0.291774	0.291866	0.291958	0.29205	0.292142	0.292234
0.289091	0.28914	0.289192	0.289248	0.289307	0.28937	0.289437	0.289507	0.289579	0.289655	0.289733	0.289814	0.289896	0.289981	0.290067	0.290155	0.290243	0.290333	0.290424	0.290516	0.290608	0.290701	0.290794	0.290886	0.290979	0.291072	0.291165	0.291257	0.29135	0.291443	0.291536	0.291628	0.291721	0.291814	0.291907	0.291999	0.292092	0.292185	0.292278	0.29237	0.292463	0.292556	0.292648	0.292741	0.292834	0.292927	0.293019	0.293112	0.293205	0.293298
0.290126	0.290175	0.290227	0.290284	0.290344	0.290407	0.290474	0.290545	0.290618	0.290694	0.290773	0.290854	0.290937	0.291022	0.291109	0.291197	0.291286	0.291377	0.291468	0.29156	0.291653	0.291747	0.29184	0.291933	0.292027	0.29212	0.292213	0.292307	0.2924	0.292494	0.292587	0.29268	0.292774	0.292867	0.29296	0.293054	0.293147	0.293241	0.293334	0.293427	0.293521	0.293614	0.293707	0.293801	0.293894	0.293987	0.294081	0.294174	0.294268	0.294361
0.291163	0.291212	0.291265	0.291322	0.291382	0.291446	0.291513	0.291584	0.291658	0.291734	0.291814	0.291895	0.291979	0.292064	0.292152	0.29224	0.29233	0.292421	0.292513	0.292606	0.2927	0.292793	0.292887	0.292981	0.293075	0.293169	0.293263	0.293357	0.293451	0.293545	0.293639	0.293733	0.293827	0.293921	0.294015	0.294109	0.294203	0.294296	0.29439	0.294484	0.294578	0.294672	0.294766	0.29486	0.294954	0.295048	0.295142	0.295236	0.29533	0.295424
0.292202	0.292251	0.292304	0.292361	0.292422	0.292486	0.292554	0.292625	0.292699	0.292776	0.292856	0.292938	0.293022	0.293108	0.293196	0.293285	0.293376	0.293467	0.29356	0.293653	0.293747	0.293841	0.293936	0.29403	0.294125	0.294219	0.294314	0.294408	0.294503	0.294597	0.294692	0.294786	0.29488	0.294975	0.295069	0.295164	0.295258	0.295353	0.295447	0.295542	0.295636	0.295731	0.295825	0.295919	0.296014	0.296108	0.296203	0.296297	0.296392	0.296486
0.293244	0.293293	0.293346	0.293404	0.293465	0.293529	0.293597	0.293669	0.293743	0.293821	0.293901	0.293983	0.294067	0.294154	0.294242	0.294332	0.294423	0.294515	0.294608	0.294701	0.294796	0.294891	0.294986	0.29508	0.295175	0.29527	0.295365	0.29546	0.295555	0.29565	0.295745	0.29584	0.295935	0.29603	0.296125	0.296219	0.296314	0.296409	0.296504	0.296599	0.296694	0.296789	0.296884	0.296979	0.297074	0.297169	0.297263	0.297358	0.297453	0.297548
0.294287	0.294337	0.294391	0.294448	0.294509	0.294574	0.294643	0.294714	0.294789	0.294867	0.294947	0.29503	0.295115	0.295202	0.29529	0.29538	0.295471	0.295564	0.295657	0.295751	0.295846	0.295941	0.296037	0.296132	0.296227	0.296323	0.296418	0.296513	0.296608	0.296704	0.296799	0.296894	0.29699	0.297085	0.29718	0.297275	0.297371	0.297466	0.297561	0.297657	0.297752	0.297847	0.297943	0.298038	0.298133	0.298228	0.298324	0.298419	0.298514	0.29861
0.295334	0.295384	0.295438	0.295496	0.295557	0.295622	0.295691	0.295763	0.295838	0.295916	0.295996	0.296079	0.296164	0.296251	0.29634	0.296431	0.296522	0.296615	0.296708	0.296803	0.296898	0.296994	0.297089	0.297185	0.29728	0.297376	0.297472	0.297567	0.297663	0.297758	0.297854	0.29795	0.298045	0.298141	0.298236	0.298332	0.298428	0.298523	0.298619	0.298714	0.29881	0.298906	0.299001	0.299097	0.299192	0.299288	0.299384	0.299479	0.299575	0.299671
0.296384	0.296434	0.296488	0.296546	0.296608	0.296673	0.296742	0.296814	0.296889	0.296967	0.297048	0.297131	0.297216	0.297304	0.297393	0.297483	0.297575	0.297668	0.297762	0.297856	0.297952	0.298047	0.298143	0.298239	0.298335	0.298431	0.298527	0.298622	0.298718	0.298814	0.29891	0.299006	0.299102	0.299197	0.299293	0.299389	0.299485	0.299581	0.299677	0.299772	0.299868	0.299964	0.30006	0.300156	0.300252	0.300347	0.300443	0.300539	0.300635	0.300731
0.297438	0.297488	0.297542	0.2976	0.297661	0.297727	0.297796	0.297868	0.297943	0.298021	0.298102	0.298185	0.298271	0.298358	0.298448	0.298538	0.29863	0.298723	0.298817	0.298912	0.299007	0.299103	0.299199	0.299295	0.299391	0.299487	0.299583	0.299679	0.299775	0.299871	0.299967	0.300063	0.300159	0.300255	0.300351	0.300447	0.300543	0.300639	0.300735	0.300831	0.300927	0.301023	0.301119	0.301215	0.301311	0.301407	0.301502	0.301598	0.301694	0.30179
0.298495	0.298545	0.298599	0.298657	0.298719	0.298784	0.298853	0.298925	0.299	0.299079	0.29916	0.299243	0.299328	0.299416	0.299505	0.299596	0.299688	0.299781	0.299875	0.29997	0.300065	0.300161	0.300257	0.300353	0.300449	0.300545	0.300641	0.300737	0.300833	0.300929	0.301025	0.301121	0.301217	0.301313	0.301409	0.301505	0.301601	0.301697	0.301793	0.301889	0.301985	0.302081	0.302177	0.302273	0.302369	0.302465	0.302561	0.302657	0.302753	0.302849
[truncated: 175 more rows]
[truncated: 950 more columns]

## Sheet: Fig1C_SPIcontours
0.784323	0.783454	0.782515	0.781508	0.780436	0.779299	0.7781	0.776844	0.775533	0.774173	0.772765	0.771316	0.769829	0.768308	0.766757	0.76518	0.763581	0.761962	0.760327	0.758678	0.757018	0.755348	0.753679	0.752009	0.750339	0.74867	0.747	0.745331	0.743661	0.741991	0.740322	0.738652	0.736983	0.735313	0.733643	0.731974	0.730304	0.728635	0.726965	0.725295	0.723626	0.721956	0.720286	0.718617	0.716947	0.715278	0.713608	0.711938	0.710269	0.708599
[truncated: 999 more rows]
[truncated: 950 more columns]

[truncated: 7 more sheets: Fig1D, Fig 2, Fig 3, Fig 4A, Fig 4D,E,G,H, Fig 5, Fig 6]
